# Supplementary material for: (±)-Cyclo­hexane-1,2-diyl bis­(4-nitro­benzoate)
Source: Acta Crystallogr Sect E Struct Rep Online. 2008 Oct 22;64(Pt 11):o2174. doi: 10.1107/S1600536808033874 (PMC2959677; doi:10.1107/S1600536808033874)
Supplement: Supplementary file 1 [file e-64-o2174-sup1.cif]

##############################################################################
###                                                                        ###
###        Electronic paper (Acta Crystallographica Section E)             ###
###                                                                        ###
##############################################################################
#                                                                            #
# This CIF contains the data in a paper accepted for publication in Acta     #
# Crystallographica Section E. It conforms to the requirements of Notes      #
# for Authors for Section E, and has been peer reviewed under the auspices   #
# of the IUCr Commission on Journals.                                        #
#                                                                            #
# Full details of the Crystallographic Information File format               #
# are given in the paper "The Crystallographic Information File (CIF):       #
# a New Standard Archive File for Crystallography" by S. R. Hall, F. H.      #
# Allen and I. D. Brown [Acta Cryst. (1991), A47, 655-685].                  #
#                                                                            #
# The current version of the core CIF dictionary is obtainable from          #
# ftp://ftp.iucr.org/pub/cif_core.dic. The current version number is 2.4.    #
#                                                                            #
# Software is freely available for graphical display of the structure(s) in  #
# this CIF.  For information consult the CIF home page http://www.iucr.org/  #
# cif/home.html                                                              #
#                                                                            #
# This file may be used for bona fide research purposes within the           #
# scientific community so long as proper attribution is given to the journal # 
# article from which it was obtained.                                        #
#                                                                            #
##############################################################################
                                             
data_I
_audit_creation_method     SHELXL-97
_chemical_name_systematic
;
(+-)-Cyclohexane-1,2-diyl bis(4-nitrobenzoate)
;
_chemical_name_common     ?
_chemical_formula_moiety     'C20 H18 N2 O8'
_chemical_formula_sum     'C20 H18 N2 O8'
_chemical_formula_iupac     'C20 H18 N2 O8'
_chemical_formula_weight     414.36
_chemical_melting_point     381.0(10)
_symmetry_cell_setting     monoclinic
_symmetry_space_group_name_H-M     'P 21/c'
loop_
    _symmetry_equiv_pos_as_xyz
    'x, y, z'
    '-x, y+1/2, -z+1/2'
    '-x, -y, -z'
    'x, -y-1/2, z-1/2'
_cell_length_a     12.6510(2)
_cell_length_b     12.2720(2)
_cell_length_c     13.2186(2)
_cell_angle_alpha     90.00
_cell_angle_beta     108.8300(10)
_cell_angle_gamma     90.00
_cell_volume     1942.39(5)
_cell_formula_units_Z     4
_cell_measurement_reflns_used     4298
_cell_measurement_theta_min     1.7
_cell_measurement_theta_max     25.1
_cell_measurement_temperature     89(2)
_exptl_crystal_description     needle
_exptl_crystal_colour     yellow
_exptl_crystal_size_max     0.2
_exptl_crystal_size_mid     0.1
_exptl_crystal_size_min     0.05
_exptl_crystal_density_diffrn     1.417
_exptl_crystal_density_meas     ?
_exptl_crystal_density_method     'not measured'
_exptl_crystal_F_000     864
_exptl_absorpt_coefficient_mu     0.111
_exptl_absorpt_correction_type     none
_exptl_absorpt_process_details     ?
_exptl_absorpt_correction_T_min     ?
_exptl_absorpt_correction_T_max     ?
_exptl_special_details
;
;
_diffrn_ambient_temperature     89(2)
_diffrn_radiation_type     MoK\a
_diffrn_radiation_wavelength     0.71073
_diffrn_radiation_source     'fine-focus sealed tube'
_diffrn_radiation_monochromator     graphite
_diffrn_measurement_device_type
;
Siemens SMART diffractometer with an APEXII CCD detector
;
_diffrn_measurement_method     'area-detector \w'
_diffrn_detector_area_resol_mean     ?
_diffrn_reflns_number     15207
_diffrn_reflns_av_R_equivalents     0.0770
_diffrn_reflns_av_sigmaI/netI     0.0746
_diffrn_reflns_theta_min     1.70
_diffrn_reflns_theta_max     28.75
_diffrn_reflns_theta_full     28.75
_diffrn_measured_fraction_theta_max     0.987
_diffrn_measured_fraction_theta_full     0.987
_diffrn_reflns_limit_h_min     -16
_diffrn_reflns_limit_h_max     17
_diffrn_reflns_limit_k_min     -16
_diffrn_reflns_limit_k_max     16
_diffrn_reflns_limit_l_min     -17
_diffrn_reflns_limit_l_max     17
_diffrn_standards_number     0
_diffrn_standards_interval_count     ?
_diffrn_standards_interval_time     ?
_diffrn_standards_decay_%     '<2%'
_refine_special_details
;
Refinement of <i>F</i>^2^ against ALL reflections. The weighted <i>R</i>-factor
<i>wR</i> and goodness of fit <i>S</i> are based on <i>F</i>^2^, conventional
<i>R</i>-factors <i>R</i> are based on <i>F</i>, with <i>F</i> set to zero for
negative <i>F</i>^2^. The threshold expression of <i>F</i>^2^ >
\s(<i>F</i>^2^) is used only for calculating <i>R</i>-factors(gt) <i>etc</i>.
and is not relevant to the choice of reflections for refinement.
<i>R</i>-factors based on <i>F</i>^2^ are statistically about twice as large
as those based on <i>F</i>, and <i>R</i>- factors based on ALL data will be
even larger.
;
_reflns_number_total     4973
_reflns_number_gt     2999
_reflns_threshold_expression     I>2\s(I)
_refine_ls_structure_factor_coef     Fsqd
_refine_ls_matrix_type     full
_refine_ls_R_factor_all     0.0818
_refine_ls_R_factor_gt     0.0413
_refine_ls_wR_factor_gt     0.0834
_refine_ls_wR_factor_ref     0.0981
_refine_ls_goodness_of_fit_ref     0.908
_refine_ls_restrained_S_all     0.908
_refine_ls_number_reflns     4973
_refine_ls_number_parameters     271
_refine_ls_number_restraints     0
_refine_ls_hydrogen_treatment     constr
_refine_ls_weighting_scheme     calc
_refine_ls_weighting_details
                      'w=1/[\s^2^(Fo^2^)+(0.0453P)^2^] where P=(Fo^2^+2Fc^2^)/3'
_atom_sites_solution_hydrogens     geom
_atom_sites_solution_primary     direct
_atom_sites_solution_secondary     difmap
_refine_ls_shift/su_max     0.000
_refine_ls_shift/su_mean     0.000
_refine_diff_density_max     0.275
_refine_diff_density_min     -0.297
_refine_ls_extinction_method     none
_refine_ls_extinction_coef     ?
loop_
    _atom_type_symbol
    _atom_type_description
    _atom_type_scat_dispersion_real
    _atom_type_scat_dispersion_imag
    _atom_type_scat_source
    'C' 'C' 0.0033 0.0016
                         'International Tables Vol C Tables 4.2.6.8 and 6.1.1.4'
    'H' 'H' 0.0000 0.0000
                         'International Tables Vol C Tables 4.2.6.8 and 6.1.1.4'
    'N' 'N' 0.0061 0.0033
                         'International Tables Vol C Tables 4.2.6.8 and 6.1.1.4'
    'O' 'O' 0.0106 0.0060
                         'International Tables Vol C Tables 4.2.6.8 and 6.1.1.4'
_computing_data_collection     'SMART (Siemens, 1995)'
_computing_cell_refinement     'SAINT (Siemens, 1995)'
_computing_data_reduction     'SAINT (Siemens, 1995)'
_computing_structure_solution     'SHELXS97 (Sheldrick, 2008)'
_computing_structure_refinement     'SHELXL97 (Sheldrick, 2008)'
_computing_molecular_graphics
  'ORTEPIII (Burnett & Johnson, 1996) and Mercury (Macrae <i>et al.</i>,  2006)'
_computing_publication_material
                            'WinGX (Farrugia, 1999) and publCIF (Westrip, 2008)'
loop_
    _atom_site_type_symbol
    _atom_site_label
    _atom_site_fract_x
    _atom_site_fract_y
    _atom_site_fract_z
    _atom_site_U_iso_or_equiv
    _atom_site_adp_type
    _atom_site_calc_flag
    _atom_site_refinement_flags
    _atom_site_occupancy
    _atom_site_disorder_assembly
    _atom_site_disorder_group
    O O2 0.13143(8) 0.12316(9) 0.12240(8) 0.0237(2) Uani d . 1 . .
    O O4 0.07109(9) 0.29575(9) 0.08144(8) 0.0294(3) Uani d . 1 . .
    O O1 0.36109(8) 0.08691(8) 0.21140(7) 0.0238(3) Uani d . 1 . .
    O O3 0.26940(8) -0.03067(9) 0.28553(8) 0.0263(3) Uani d . 1 . .
    O O6 0.62313(9) 0.29785(10) 0.71389(8) 0.0337(3) Uani d . 1 . .
    O O7 -0.20229(9) 0.24599(10) 0.45414(8) 0.0341(3) Uani d . 1 . .
    O O5 0.55152(10) 0.16681(9) 0.78095(8) 0.0368(3) Uani d . 1 . .
    O O8 -0.16503(10) 0.07314(10) 0.46935(9) 0.0371(3) Uani d . 1 . .
    C C9 0.39653(12) 0.09399(12) 0.39838(11) 0.0213(3) Uani d . 1 . .
    N N1 0.56407(11) 0.21667(11) 0.70528(10) 0.0280(3) Uani d . 1 . .
    N N2 -0.16168(10) 0.16318(12) 0.42995(10) 0.0269(3) Uani d . 1 . .
    C C18 -0.10386(12) 0.17208(13) 0.34967(11) 0.0221(3) Uani d . 1 . .
    C C1 0.29657(12) 0.04900(13) 0.10370(11) 0.0224(3) Uani d . 1 . .
    H H1 0.2646 -0.0229 0.1080 0.027 Uiso calc R 1 . .
    C C12 0.50482(13) 0.17579(12) 0.59718(11) 0.0236(3) Uani d . 1 . .
    C C6 0.20401(12) 0.13022(13) 0.05672(11) 0.0235(3) Uani d . 1 . .
    H H6 0.2354 0.2038 0.0614 0.028 Uiso calc R 1 . .
    C C15 0.00784(12) 0.19370(13) 0.20538(10) 0.0206(3) Uani d . 1 . .
    C C16 0.02556(12) 0.10200(13) 0.27072(11) 0.0238(4) Uani d . 1 . .
    H H16 0.0757 0.0487 0.2655 0.029 Uiso calc R 1 . .
    C C14 0.35143(13) 0.07916(13) 0.48064(12) 0.0261(4) Uani d . 1 . .
    H H14 0.2843 0.0420 0.4676 0.031 Uiso calc R 1 . .
    C C17 -0.03163(12) 0.09018(13) 0.34374(11) 0.0247(4) Uani d . 1 . .
    H H17 -0.0215 0.0289 0.3873 0.030 Uiso calc R 1 . .
    C C10 0.49575(13) 0.15077(13) 0.41674(11) 0.0240(3) Uani d . 1 . .
    H H10 0.5254 0.1603 0.3615 0.029 Uiso calc R 1 . .
    C C20 -0.06729(12) 0.27323(13) 0.21196(11) 0.0226(3) Uani d . 1 . .
    H H20 -0.0799 0.3335 0.1669 0.027 Uiso calc R 1 . .
    C C13 0.40625(13) 0.11952(13) 0.58144(12) 0.0270(4) Uani d . 1 . .
    H H13 0.3776 0.1091 0.6373 0.032 Uiso calc R 1 . .
    C C4 0.21805(13) 0.09860(14) -0.12498(12) 0.0315(4) Uani d . 1 . .
    H H4A 0.1763 0.0791 -0.1981 0.038 Uiso calc R 1 . .
    H H4B 0.2514 0.1697 -0.1257 0.038 Uiso calc R 1 . .
    C C11 0.55089(13) 0.19336(13) 0.51698(12) 0.0254(4) Uani d . 1 . .
    H H11 0.6169 0.2326 0.5299 0.031 Uiso calc R 1 . .
    C C7 0.33501(12) 0.04317(13) 0.29358(12) 0.0225(3) Uani d . 1 . .
    C C5 0.13918(13) 0.10373(15) -0.05883(11) 0.0302(4) Uani d . 1 . .
    H H5A 0.0829 0.1592 -0.0878 0.036 Uiso calc R 1 . .
    H H5B 0.1016 0.0342 -0.0625 0.036 Uiso calc R 1 . .
    C C8 0.07180(12) 0.21209(13) 0.12914(11) 0.0226(3) Uani d . 1 . .
    C C19 -0.12367(12) 0.26323(13) 0.28548(11) 0.0226(3) Uani d . 1 . .
    H H19 -0.1735 0.3166 0.2914 0.027 Uiso calc R 1 . .
    C C3 0.30937(13) 0.01510(14) -0.07859(12) 0.0297(4) Uani d . 1 . .
    H H3A 0.3599 0.0142 -0.1203 0.036 Uiso calc R 1 . .
    H H3B 0.2763 -0.0568 -0.0826 0.036 Uiso calc R 1 . .
    C C2 0.37471(12) 0.04183(14) 0.03779(11) 0.0259(4) Uani d . 1 . .
    H H2A 0.4302 -0.0143 0.0670 0.031 Uiso calc R 1 . .
    H H2B 0.4134 0.1107 0.0412 0.031 Uiso calc R 1 . .
loop_
    _atom_site_aniso_label
    _atom_site_aniso_U_11
    _atom_site_aniso_U_22
    _atom_site_aniso_U_33
    _atom_site_aniso_U_12
    _atom_site_aniso_U_13
    _atom_site_aniso_U_23
    O2 0.0232(5) 0.0264(6) 0.0246(5) 0.0030(5) 0.0120(4) 0.0016(5)
    O4 0.0333(6) 0.0289(6) 0.0296(6) 0.0057(6) 0.0154(5) 0.0067(5)
    O1 0.0238(6) 0.0269(6) 0.0198(5) -0.0028(5) 0.0057(4) -0.0001(5)
    O3 0.0266(6) 0.0235(6) 0.0279(6) -0.0040(5) 0.0077(5) -0.0001(5)
    O6 0.0331(6) 0.0315(7) 0.0330(6) -0.0044(6) 0.0057(5) -0.0059(6)
    O7 0.0320(6) 0.0451(8) 0.0290(6) 0.0127(6) 0.0150(5) 0.0018(6)
    O5 0.0551(8) 0.0320(7) 0.0227(6) 0.0051(6) 0.0118(5) 0.0032(5)
    O8 0.0417(7) 0.0364(7) 0.0406(7) -0.0056(6) 0.0236(6) 0.0053(6)
    C9 0.0220(8) 0.0188(8) 0.0218(7) 0.0018(7) 0.0053(6) 0.0023(7)
    N1 0.0317(8) 0.0258(8) 0.0247(7) 0.0069(7) 0.0065(6) -0.0003(6)
    N2 0.0208(7) 0.0354(9) 0.0248(7) -0.0002(7) 0.0078(6) 0.0009(7)
    C18 0.0185(7) 0.0299(9) 0.0183(7) 0.0004(7) 0.0066(6) -0.0008(7)
    C1 0.0207(8) 0.0255(9) 0.0197(7) -0.0011(7) 0.0046(6) -0.0016(7)
    C12 0.0279(8) 0.0198(8) 0.0205(7) 0.0033(7) 0.0041(6) 0.0003(7)
    C6 0.0221(8) 0.0273(9) 0.0240(8) 0.0009(7) 0.0114(6) 0.0018(7)
    C15 0.0190(7) 0.0251(8) 0.0165(7) -0.0001(7) 0.0043(6) -0.0020(7)
    C16 0.0224(8) 0.0255(9) 0.0245(8) 0.0056(7) 0.0087(6) 0.0006(7)
    C14 0.0242(8) 0.0257(9) 0.0292(8) -0.0031(8) 0.0098(7) 0.0003(7)
    C17 0.0260(8) 0.0242(9) 0.0235(8) 0.0009(7) 0.0075(6) 0.0030(7)
    C10 0.0268(8) 0.0232(9) 0.0225(7) 0.0002(8) 0.0087(6) 0.0025(7)
    C20 0.0230(8) 0.0237(9) 0.0189(7) 0.0018(7) 0.0038(6) 0.0014(7)
    C13 0.0336(9) 0.0265(9) 0.0245(8) 0.0009(8) 0.0142(7) 0.0014(7)
    C4 0.0302(9) 0.0416(11) 0.0220(8) 0.0001(9) 0.0077(7) -0.0028(8)
    C11 0.0249(8) 0.0234(9) 0.0271(8) -0.0015(7) 0.0071(7) 0.0002(7)
    C7 0.0205(8) 0.0217(8) 0.0251(8) 0.0032(7) 0.0072(6) 0.0033(7)
    C5 0.0248(8) 0.0420(11) 0.0233(8) 0.0040(8) 0.0069(7) -0.0009(8)
    C8 0.0219(8) 0.0238(9) 0.0204(7) 0.0026(7) 0.0044(6) -0.0005(7)
    C19 0.0203(8) 0.0248(9) 0.0221(7) 0.0041(7) 0.0057(6) -0.0013(7)
    C3 0.0283(9) 0.0353(10) 0.0277(8) -0.0006(8) 0.0122(7) -0.0057(8)
    C2 0.0214(8) 0.0294(9) 0.0285(8) -0.0004(8) 0.0101(7) -0.0018(7)
_geom_special_details
;
All e.s.d.'s (except the e.s.d. in the dihedral angle between two l.s. planes)
are estimated using the full covariance matrix. The cell e.s.d.'s are taken
into account individually in the estimation of e.s.d.'s in distances, angles
and torsion angles; correlations between e.s.d.'s in cell parameters are only
used when they are defined by crystal symmetry. An approximate (isotropic)
treatment of cell e.s.d.'s is used for estimating e.s.d.'s involving l.s.
planes.
;
loop_
    _geom_bond_atom_site_label_1
    _geom_bond_atom_site_label_2
    _geom_bond_site_symmetry_2
    _geom_bond_distance
    _geom_bond_publ_flag
    O2 C8 . 1.3459(18) ?
    O2 C6 . 1.4557(16) ?
    O4 C8 . 1.2034(17) ?
    O1 C7 . 1.3447(17) ?
    O1 C1 . 1.4694(16) ?
    O3 C7 . 1.2101(17) ?
    O6 N1 . 1.2283(16) ?
    O7 N2 . 1.2267(16) ?
    O5 N1 . 1.2258(16) ?
    O8 N2 . 1.2281(17) ?
    C9 C10 . 1.387(2) ?
    C9 C14 . 1.393(2) ?
    C9 C7 . 1.489(2) ?
    N1 C12 . 1.4710(19) ?
    N2 C18 . 1.4746(18) ?
    C18 C17 . 1.378(2) ?
    C18 C19 . 1.377(2) ?
    C1 C6 . 1.510(2) ?
    C1 C2 . 1.5166(19) ?
    C1 H1 . 0.9800 ?
    C12 C11 . 1.382(2) ?
    C12 C13 . 1.381(2) ?
    C6 C5 . 1.517(2) ?
    C6 H6 . 0.9800 ?
    C15 C20 . 1.385(2) ?
    C15 C16 . 1.392(2) ?
    C15 C8 . 1.499(2) ?
    C16 C17 . 1.388(2) ?
    C16 H16 . 0.9300 ?
    C14 C13 . 1.380(2) ?
    C14 H14 . 0.9300 ?
    C17 H17 . 0.9300 ?
    C10 C11 . 1.385(2) ?
    C10 H10 . 0.9300 ?
    C20 C19 . 1.384(2) ?
    C20 H20 . 0.9300 ?
    C13 H13 . 0.9300 ?
    C4 C3 . 1.518(2) ?
    C4 C5 . 1.526(2) ?
    C4 H4A . 0.9700 ?
    C4 H4B . 0.9700 ?
    C11 H11 . 0.9300 ?
    C5 H5A . 0.9700 ?
    C5 H5B . 0.9700 ?
    C19 H19 . 0.9300 ?
    C3 C2 . 1.529(2) ?
    C3 H3A . 0.9700 ?
    C3 H3B . 0.9700 ?
    C2 H2A . 0.9700 ?
    C2 H2B . 0.9700 ?
loop_
    _geom_angle_atom_site_label_1
    _geom_angle_atom_site_label_2
    _geom_angle_atom_site_label_3
    _geom_angle_site_symmetry_1
    _geom_angle_site_symmetry_3
    _geom_angle
    _geom_angle_publ_flag
    C8 O2 C6 . . 117.78(12) ?
    C7 O1 C1 . . 116.87(11) ?
    C10 C9 C14 . . 120.30(13) ?
    C10 C9 C7 . . 123.02(13) ?
    C14 C9 C7 . . 116.65(13) ?
    O6 N1 O5 . . 124.36(13) ?
    O6 N1 C12 . . 118.07(13) ?
    O5 N1 C12 . . 117.57(13) ?
    O7 N2 O8 . . 124.06(13) ?
    O7 N2 C18 . . 118.23(14) ?
    O8 N2 C18 . . 117.70(14) ?
    C17 C18 C19 . . 123.34(13) ?
    C17 C18 N2 . . 118.64(14) ?
    C19 C18 N2 . . 118.01(13) ?
    O1 C1 C6 . . 107.69(12) ?
    O1 C1 C2 . . 108.28(11) ?
    C6 C1 C2 . . 111.39(12) ?
    O1 C1 H1 . . 109.8 ?
    C6 C1 H1 . . 109.8 ?
    C2 C1 H1 . . 109.8 ?
    C11 C12 C13 . . 123.12(14) ?
    C11 C12 N1 . . 118.90(14) ?
    C13 C12 N1 . . 117.97(13) ?
    O2 C6 C1 . . 105.67(11) ?
    O2 C6 C5 . . 110.34(12) ?
    C1 C6 C5 . . 111.59(13) ?
    O2 C6 H6 . . 109.7 ?
    C1 C6 H6 . . 109.7 ?
    C5 C6 H6 . . 109.7 ?
    C20 C15 C16 . . 120.49(14) ?
    C20 C15 C8 . . 117.80(14) ?
    C16 C15 C8 . . 121.67(14) ?
    C17 C16 C15 . . 120.01(14) ?
    C17 C16 H16 . . 120.0 ?
    C15 C16 H16 . . 120.0 ?
    C13 C14 C9 . . 120.12(14) ?
    C13 C14 H14 . . 119.9 ?
    C9 C14 H14 . . 119.9 ?
    C18 C17 C16 . . 117.87(14) ?
    C18 C17 H17 . . 121.1 ?
    C16 C17 H17 . . 121.1 ?
    C11 C10 C9 . . 120.32(14) ?
    C11 C10 H10 . . 119.8 ?
    C9 C10 H10 . . 119.8 ?
    C15 C20 C19 . . 120.09(14) ?
    C15 C20 H20 . . 120.0 ?
    C19 C20 H20 . . 120.0 ?
    C14 C13 C12 . . 118.21(14) ?
    C14 C13 H13 . . 120.9 ?
    C12 C13 H13 . . 120.9 ?
    C3 C4 C5 . . 110.47(13) ?
    C3 C4 H4A . . 109.6 ?
    C5 C4 H4A . . 109.6 ?
    C3 C4 H4B . . 109.6 ?
    C5 C4 H4B . . 109.6 ?
    H4A C4 H4B . . 108.1 ?
    C12 C11 C10 . . 117.91(15) ?
    C12 C11 H11 . . 121.0 ?
    C10 C11 H11 . . 121.0 ?
    O3 C7 O1 . . 124.61(14) ?
    O3 C7 C9 . . 122.21(14) ?
    O1 C7 C9 . . 113.17(13) ?
    C6 C5 C4 . . 110.17(12) ?
    C6 C5 H5A . . 109.6 ?
    C4 C5 H5A . . 109.6 ?
    C6 C5 H5B . . 109.6 ?
    C4 C5 H5B . . 109.6 ?
    H5A C5 H5B . . 108.1 ?
    O4 C8 O2 . . 124.52(13) ?
    O4 C8 C15 . . 124.49(14) ?
    O2 C8 C15 . . 110.98(13) ?
    C18 C19 C20 . . 118.17(14) ?
    C18 C19 H19 . . 120.9 ?
    C20 C19 H19 . . 120.9 ?
    C4 C3 C2 . . 110.83(13) ?
    C4 C3 H3A . . 109.5 ?
    C2 C3 H3A . . 109.5 ?
    C4 C3 H3B . . 109.5 ?
    C2 C3 H3B . . 109.5 ?
    H3A C3 H3B . . 108.1 ?
    C1 C2 C3 . . 110.46(12) ?
    C1 C2 H2A . . 109.6 ?
    C3 C2 H2A . . 109.6 ?
    C1 C2 H2B . . 109.6 ?
    C3 C2 H2B . . 109.6 ?
    H2A C2 H2B . . 108.1 ?
loop_
    _geom_hbond_atom_site_label_D
    _geom_hbond_atom_site_label_H
    _geom_hbond_atom_site_label_A
    _geom_hbond_site_symmetry_A
    _geom_hbond_distance_DH
    _geom_hbond_distance_HA
    _geom_hbond_distance_DA
    _geom_hbond_angle_DHA
    _geom_hbond_publ_flag
    C14 H14 O8 3_556 0.93 2.40 3.240(2) 150 yes
    C16 H16 O3 . 0.93 2.57 3.4374(19) 156 yes
    C19 H19 O3 2_555 0.93 2.29 3.0919(19) 145 yes
    C5 H5A Cg2 4_554 0.97 2.79 3.7273(18) 162 yes
data_global
_journal_date_recd_electronic     2008-09-29
_journal_date_accepted     2008-10-16
_journal_name_full     'Acta Crystallographica, Section E'
_journal_year     2008
_journal_volume     64
_journal_issue     11
_journal_page_first     o2174
_journal_page_last     o2174
_journal_paper_category     QO
_journal_coeditor_code     SI2117
_publ_contact_author_name     'David Barker*'
_publ_contact_author_address
;
Department of Chemistry, The University of Auckland, Private Bag 92019,
 Auckland, New Zealand
;
_publ_contact_author_email     'd.barker@auckland.ac.nz'
_publ_contact_author_fax     '64 9 373 7422'
_publ_contact_author_phone     '64 9 373 7599 ext 89703'
_publ_section_title
;
(+-)-Cyclohexane-1,2-diyl bis(4-nitrobenzoate)
;
loop_
    _publ_author_name
    _publ_author_footnote
    _publ_author_address
    'Tong, Sok Teng' .
;
Department of Chemistry
University of Auckland
Private Bag 92019
Auckland
New Zealand
;
    'Barker, David' .
;
Department of Chemistry
University of Auckland
Private Bag 92019
Auckland
New Zealand
;
    'Choi, Ka Wai' .
;
Department of Chemistry
University of Auckland
Private Bag 92019
Auckland
New Zealand
;
    'Boyd, Peter D. W.' .
;
Department of Chemistry
University of Auckland
Private Bag 92019
Auckland
New Zealand
;
    'Brimble, Margaret A.' .
;
Department of Chemistry
University of Auckland
Private Bag 92019
Auckland
New Zealand
;
