# Supplementary material for: (±)-Cyclo­hexane-1,2-diyl bis­(4-nitro­benzoate)
Source: Acta Crystallogr Sect E Struct Rep Online. 2008 Oct 22;64(Pt 11):o2174. doi: 10.1107/S1600536808033874 (PMC2959677; doi:10.1107/S1600536808033874)
Supplement: Supplementary file 2 [file e-64-o2174-Isup2.hkl]

#
# h,k,l, Fc-squared, Fo-squared, sigma(Fo-squared) and status flag
#
data_I
_shelx_title ' OXD7B_0m in P2(1)/c'
_shelx_refln_list_code          4
_shelx_F_calc_maximum      181.64
_exptl_crystal_F_000       864.00
_reflns_d_resolution_high  0.7387
 
loop_
 _symmetry_equiv_pos_as_xyz
 'x, y, z'
 '-x, y+1/2, -z+1/2'
 '-x, -y, -z'
 'x, -y-1/2, z-1/2'
 
_cell_length_a    12.6510
_cell_length_b    12.2720
_cell_length_c    13.2186
_cell_angle_alpha  90.000
_cell_angle_beta  108.830
_cell_angle_gamma  90.000
 
_shelx_F_squared_multiplier     1.000
 
loop_
 _refln_index_h
 _refln_index_k
 _refln_index_l
 _refln_F_squared_calc
 _refln_F_squared_meas
 _refln_F_squared_sigma
 _refln_observed_status
   1   0   0        8.21        1.15      0.70 o
   3   0   0      126.82      123.34      8.19 o
   4   0   0     5754.91     5752.08     44.40 o
   5   0   0      322.09      312.53      9.75 o
   6   0   0      306.80      347.56     10.88 o
   7   0   0      164.59      196.72     17.75 o
   8   0   0      110.30      114.43      9.63 o
   9   0   0      179.97      188.73     14.11 o
  10   0   0        0.07        0.00     12.92 o
  11   0   0       37.69       15.48     15.31 o
  12   0   0      162.45      178.08     36.88 o
  13   0   0        1.19        0.00     13.88 o
  14   0   0      521.35      561.96     37.90 o
  15   0   0        3.96        9.84     18.23 o
  16   0   0       67.41      128.71     33.82 o
   1   1   0      116.87       95.47      3.64 o
   2   1   0       23.48       24.47      2.49 o
   3   1   0      713.06      592.51      8.23 o
   4   1   0     8518.61     8380.21     35.64 o
   5   1   0      331.70      349.21      7.57 o
   6   1   0     1739.43     1939.35     19.58 o
   7   1   0      525.19      505.46     12.14 o
   8   1   0        3.07        8.55      4.84 o
   9   1   0        0.83        6.95      6.06 o
  10   1   0       51.57       43.44      9.45 o
  11   1   0        2.92       14.92      9.94 o
  12   1   0      317.82      332.53     19.89 o
  13   1   0        3.65       13.15     11.67 o
  14   1   0       70.17       90.64     15.81 o
  15   1   0      319.35      308.37     39.08 o
  16   1   0       57.63       51.08     15.17 o
   0   2   0     3247.86     3086.23     48.00 o
   1   2   0     3036.27     2975.26     18.75 o
   2   2   0    20513.27    19982.04    169.80 o
   3   2   0    13149.30    12780.63     81.87 o
   4   2   0        0.77        3.71      2.71 o
   5   2   0      119.97       87.08      5.12 o
   6   2   0     1709.45     1731.15     26.20 o
   7   2   0      945.69      968.07     14.75 o
   8   2   0      458.85      440.46     12.52 o
   9   2   0      194.97      199.62     11.06 o
  10   2   0       38.06       23.11      7.36 o
  11   2   0       27.03       23.96     12.04 o
  12   2   0       17.49        1.42     11.81 o
  13   2   0       41.10       44.14     12.90 o
  14   2   0      147.68      127.24     17.18 o
  15   2   0       61.83       36.87     16.38 o
   1   3   0    27914.67    27266.47     91.78 o
   2   3   0     8231.00     7937.33     26.47 o
   3   3   0     5506.60     5641.88     42.61 o
   4   3   0     1727.19     1750.41     14.63 o
   5   3   0     3372.64     3566.78     23.30 o
   6   3   0      740.34      760.96     24.23 o
   7   3   0      383.03      424.77     10.44 o
   8   3   0      696.70      697.16     14.95 o
   9   3   0       95.36      109.22      9.74 o
  10   3   0      512.38      486.12     17.09 o
  11   3   0      645.53      626.80     20.57 o
  12   3   0        0.00        7.30      9.96 o
  13   3   0      624.10      665.18     32.76 o
  14   3   0       52.79       49.52     13.75 o
  15   3   0        0.63       23.84     15.40 o
   0   4   0     1138.16     1147.63     42.99 o
   1   4   0       32.52       44.70      4.22 o
   2   4   0     1389.43     1484.68     13.89 o
   3   4   0     3476.62     3414.87     34.90 o
   4   4   0      466.82      465.31      8.69 o
   5   4   0     1168.83     1319.13     17.24 o
   6   4   0     1370.36     1412.41     18.01 o
   7   4   0       78.56      100.10      7.25 o
   8   4   0     1148.00     1151.35     21.83 o
   9   4   0        0.26       14.06      7.54 o
  10   4   0        0.15       12.06      7.84 o
  11   4   0      369.95      368.03     16.93 o
  12   4   0        0.08        1.88     10.30 o
  13   4   0       68.11       56.42     14.38 o
  14   4   0        3.57        8.26     12.15 o
  15   4   0       48.86       32.34     15.62 o
   1   5   0      127.55      158.58      5.44 o
   2   5   0     5051.57     5171.59     25.23 o
   3   5   0      752.10      829.51     11.02 o
   4   5   0     1472.71     1501.11     21.44 o
   5   5   0      466.17      477.33     14.07 o
   6   5   0       54.36       57.95      6.32 o
   7   5   0      184.74      171.65     14.47 o
   8   5   0      402.29      443.24     15.83 o
   9   5   0        3.72       12.51      6.90 o
  10   5   0      145.54      144.58     12.02 o
  11   5   0       59.97       67.74      9.98 o
  12   5   0        0.65        2.15      8.95 o
  13   5   0       35.08       30.34     12.12 o
  14   5   0      421.92      438.72    236.93 o
  15   5   0        2.97       19.85     13.45 o
   0   6   0      895.37      928.92     28.96 o
   1   6   0     1686.55     1723.49     19.23 o
   2   6   0     1197.66     1223.53     16.44 o
   3   6   0     1025.88     1084.06     13.01 o
   4   6   0     2024.92     2060.60     23.03 o
   5   6   0     2770.66     2842.78     36.84 o
   6   6   0       23.59       16.61      7.08 o
   7   6   0      238.51      278.19     20.48 o
   8   6   0        4.42        3.63      6.61 o
   9   6   0        1.41        4.04      7.75 o
  10   6   0      116.10      108.18     12.30 o
  11   6   0       52.42       58.14     14.77 o
  12   6   0      315.42      255.42    115.98 o
  13   6   0       50.87       48.40     18.75 o
  14   6   0       26.78       37.62     16.94 o
   1   7   0     1055.55     1068.97     16.74 o
   2   7   0      108.12      100.00      7.15 o
   3   7   0      722.00      704.12     12.47 o
   4   7   0     2034.65     2180.55     23.23 o
   5   7   0        9.36        7.00      6.56 o
   6   7   0      260.11      258.90     23.73 o
   7   7   0      364.60      364.17     22.65 o
   8   7   0      120.87      116.44     16.58 o
   9   7   0      469.93      494.36     27.42 o
  10   7   0        1.05        2.86     12.81 o
  11   7   0        0.11       12.62     15.55 o
  12   7   0       26.40       12.83     18.17 o
  13   7   0        1.04       12.99     15.33 o
  14   7   0        0.41        1.97     25.27 o
   0   8   0      897.86      930.75     20.96 o
   1   8   0      454.56      483.17     11.31 o
   2   8   0      749.34      766.53     19.89 o
   3   8   0      675.36      676.32     18.16 o
   4   8   0        0.01        7.18      5.10 o
   5   8   0       75.06       65.02     13.42 o
   6   8   0       88.51       85.79     14.51 o
   7   8   0       57.83       56.25     14.42 o
   8   8   0        0.05        7.23     10.98 o
   9   8   0       48.43       40.49     16.07 o
  10   8   0      133.61      122.37     61.06 o
  11   8   0      753.47      522.24    256.27 o
  12   8   0      143.08      108.30     37.08 o
  13   8   0      127.54       85.55     22.16 o
  14   8   0        1.72        0.00     27.32 o
   1   9   0       58.95       58.78      6.25 o
   2   9   0      124.75      117.15      7.50 o
   3   9   0       61.83       54.96      6.44 o
   4   9   0      332.86      392.17     15.49 o
   5   9   0       76.85       72.36     14.64 o
   6   9   0      268.31      277.48     21.69 o
   7   9   0      233.62      215.87     53.62 o
   8   9   0       17.60       21.80     15.10 o
   9   9   0        8.81       12.45     18.44 o
  10   9   0       47.87       59.73     17.67 o
  11   9   0       49.44       30.91     15.58 o
  12   9   0       25.39       10.50     13.67 o
  13   9   0        5.19        6.32     15.90 o
   0  10   0      565.57      588.00     20.15 o
   1  10   0      133.07      141.47     11.73 o
   2  10   0      929.64      974.76     18.15 o
   3  10   0      719.24      720.96     20.94 o
   4  10   0       59.07       44.05     10.05 o
   5  10   0      567.47      594.15     25.91 o
   6  10   0      193.85      191.04     47.77 o
   7  10   0        0.09        4.45     10.49 o
   8  10   0        6.18        7.84     13.29 o
   9  10   0       18.75       18.39     14.89 o
  10  10   0       53.48       35.62     18.76 o
  11  10   0        1.84        3.07     14.73 o
  12  10   0        2.46       28.93     18.08 o
   1  11   0      585.70      606.31     15.80 o
   2  11   0     1741.25     1841.38     33.86 o
   3  11   0      348.32      340.70     16.91 o
   4  11   0       23.80        8.79      9.75 o
   5  11   0       29.17       26.65     12.63 o
   6  11   0        0.68        6.31     11.65 o
   7  11   0       67.90       66.69     17.43 o
   8  11   0       32.64       28.59     16.18 o
   9  11   0       92.24       74.42     19.48 o
  10  11   0       94.69       96.83     24.29 o
  11  11   0       11.06       21.63     17.94 o
  12  11   0      137.84      126.43     73.27 o
   0  12   0       18.69       34.65     10.31 o
   1  12   0        8.57        8.54      5.90 o
   2  12   0        9.53       15.60      9.16 o
   3  12   0      290.68      239.55     38.03 o
   4  12   0        7.08        4.30      9.90 o
   5  12   0       18.32       33.12     15.84 o
   6  12   0      393.25      394.54    105.95 o
   7  12   0       23.43       28.97     17.09 o
   8  12   0       74.28       50.19     18.76 o
   9  12   0        2.31        9.96     14.60 o
  10  12   0        0.95        2.52     16.09 o
  11  12   0        1.49       11.09     18.38 o
   1  13   0       83.57       86.45     12.80 o
   2  13   0      516.04      533.61     26.12 o
   3  13   0        0.04        2.87      9.96 o
   4  13   0       21.41       24.57     16.45 o
   5  13   0       84.66       71.60     18.97 o
   6  13   0       49.53       42.34     16.93 o
   7  13   0        9.50       16.90     16.24 o
   8  13   0       15.99        9.46     16.78 o
   9  13   0       31.65       47.50     19.27 o
   0  14   0      146.16      152.66     22.58 o
   1  14   0        3.82       10.12     11.51 o
   2  14   0       25.20       33.04     13.75 o
   3  14   0        0.17        5.16     11.50 o
   4  14   0       17.50       36.65     16.70 o
   5  14   0        0.07        4.20     14.57 o
   6  14   0        7.47       19.30     16.94 o
   7  14   0      113.14      113.82     24.58 o
   8  14   0      125.24      109.35     29.83 o
   1  15   0       11.31        6.68     12.47 o
   2  15   0        1.65        4.35     12.72 o
   3  15   0        0.02       13.09     13.66 o
   4  15   0        4.75        8.26     14.83 o
   5  15   0        2.77       12.04     14.78 o
   6  15   0        7.23       30.57     19.13 o
   0  16   0      167.06      178.20     45.75 o
   1  16   0        7.53       12.56     14.61 o
   2  16   0       22.10       28.00     18.07 o
   3  16   0      103.90      100.60     23.87 o
   4  16   0        2.22        9.28     22.02 o
 -16   1   1      327.55      338.30     24.58 o
 -15   1   1       37.88       29.73     14.04 o
 -14   1   1        3.14       11.60     11.49 o
 -13   1   1       30.55       12.83     11.59 o
 -12   1   1      215.36      194.41     16.63 o
 -11   1   1       66.99       84.57     12.99 o
 -10   1   1       11.77        9.13      6.70 o
  -9   1   1     1424.30     1450.32     30.51 o
  -8   1   1        3.98        6.55      4.47 o
  -7   1   1       21.87       22.75      4.49 o
  -6   1   1      808.35      770.89     12.52 o
  -5   1   1       63.35       65.55      4.30 o
  -4   1   1      444.92      433.63     11.19 o
  -3   1   1      855.44      810.45     12.87 o
  -2   1   1    18650.15    17633.95     84.11 o
  -1   1   1     6168.29     5830.86    139.28 o
   0   1   1      109.26      113.13      5.03 o
   1   1   1     1856.42     1696.22    519.89 o
   2   1   1       16.73       21.96      2.01 o
   3   1   1      107.45      105.36      6.57 o
   4   1   1      813.77      873.11     15.28 o
   5   1   1      401.17      435.18      7.43 o
   6   1   1       10.15       16.47      3.75 o
   7   1   1       24.31       24.94      4.77 o
   8   1   1        8.16        2.98      5.22 o
   9   1   1        5.90        6.06      7.85 o
  10   1   1      190.28      211.73     23.93 o
  11   1   1        2.08        7.32     10.01 o
  12   1   1     1407.75     1468.59     56.42 o
  13   1   1      233.07      252.58     19.40 o
  14   1   1      230.99      220.21     19.29 o
  15   1   1        1.73        4.32     11.67 o
 -16   2   1       23.61       16.47     14.59 o
 -15   2   1       47.77       58.02     15.48 o
 -14   2   1      226.19      257.28     26.13 o
 -13   2   1      115.45       76.28     18.35 o
 -12   2   1       30.23       21.58     12.92 o
 -11   2   1        6.78        3.43      7.78 o
 -10   2   1        0.11        6.22      7.45 o
  -9   2   1      291.27      298.91     11.57 o
  -8   2   1      847.46      922.71     15.22 o
  -7   2   1     1084.69     1205.21     14.43 o
  -6   2   1     5588.65     5807.02     29.77 o
  -5   2   1     1987.17     1969.16     25.65 o
  -4   2   1        1.11        5.10      2.79 o
  -3   2   1     6853.68     6950.82     72.17 o
  -2   2   1    10599.59    10207.82     81.73 o
  -1   2   1     1708.21     1588.79     12.96 o
   0   2   1     6570.01     6323.98     39.14 o
   1   2   1    22707.73    21884.40    144.39 o
   2   2   1    16055.41    15783.03     46.03 o
   3   2   1     2940.36     2854.40     19.85 o
   4   2   1     6055.79     6066.03     48.62 o
   5   2   1       11.08        8.15      3.29 o
   6   2   1      511.60      505.53      9.83 o
   7   2   1      134.04      164.80      7.12 o
   8   2   1     1382.35     1412.52     23.63 o
   9   2   1       64.29       63.65      8.81 o
  10   2   1      123.86      104.13     13.16 o
  11   2   1       64.95       63.28     12.86 o
  12   2   1       18.25       25.26     13.30 o
  13   2   1      259.48      284.08     20.54 o
  14   2   1       34.84       35.23     13.56 o
  15   2   1       31.75       37.18     15.12 o
 -16   3   1        0.72        0.77     12.96 o
 -15   3   1      292.91      272.44     23.95 o
 -14   3   1       21.19       18.96     12.02 o
 -13   3   1      151.26      145.10     16.38 o
 -12   3   1      119.80      131.83     25.18 o
 -11   3   1        2.18        5.42      7.21 o
 -10   3   1       41.15       39.76      9.35 o
  -9   3   1      387.88      352.76     14.57 o
  -8   3   1        4.31        6.67      5.68 o
  -7   3   1     1686.39     1781.20     29.63 o
  -6   3   1      423.14      402.31     10.31 o
  -5   3   1     3477.02     3614.74     33.77 o
  -4   3   1     1370.81     1304.58     13.16 o
  -3   3   1     1918.65     1864.93     13.90 o
  -2   3   1     1094.29     1140.94     12.24 o
  -1   3   1      931.47      874.30     15.68 o
   0   3   1     6401.70     6252.33     35.81 o
   1   3   1     8824.83     8760.49     40.25 o
   2   3   1     3825.80     3838.15     23.27 o
   3   3   1      865.77      819.86      9.68 o
   4   3   1      892.28      865.55     11.63 o
   5   3   1       10.73       20.18      3.32 o
   6   3   1      123.88       99.08      6.11 o
   7   3   1      512.77      531.14     12.29 o
   8   3   1      167.52      158.68     10.16 o
   9   3   1      280.17      281.06     13.16 o
  10   3   1      677.87      668.42     22.14 o
  11   3   1        3.86       12.73      9.99 o
  12   3   1       30.88       40.15     12.45 o
  13   3   1        2.46        5.66     10.66 o
  14   3   1        2.69       14.28     11.45 o
  15   3   1      236.90      204.65     20.17 o
 -15   4   1        8.70        9.11     13.35 o
 -14   4   1       18.95       27.60     13.28 o
 -13   4   1        0.00       12.53     11.54 o
 -12   4   1       13.27       20.02      9.42 o
 -11   4   1      214.88      195.32     33.04 o
 -10   4   1      140.21      159.21     23.51 o
  -9   4   1       57.89       78.92      9.66 o
  -8   4   1     1950.74     1958.61     24.57 o
  -7   4   1       72.00       89.15     10.05 o
  -6   4   1        5.07        4.40      3.78 o
  -5   4   1       49.05       52.97      5.39 o
  -4   4   1      777.14      812.31     13.90 o
  -3   4   1      647.18      627.68     10.29 o
  -2   4   1      492.92      476.62      9.28 o
  -1   4   1     2816.02     2795.54     35.34 o
   0   4   1     2395.51     2327.96     24.21 o
   1   4   1      446.57      410.62      7.71 o
   2   4   1     3903.10     4009.43     22.63 o
   3   4   1        0.02        1.66      2.75 o
   4   4   1       36.00       37.46      3.62 o
   5   4   1      372.91      401.05      9.37 o
   6   4   1      142.66      153.79      6.31 o
   7   4   1       20.43       19.70     10.46 o
   8   4   1       99.74       96.39      9.51 o
   9   4   1       49.18       54.31      9.32 o
  10   4   1      559.41      566.58     30.24 o
  11   4   1        6.12       12.82     10.09 o
  12   4   1      129.92       88.05     27.56 o
  13   4   1      208.22      161.11     42.32 o
  14   4   1       19.07       21.28     14.41 o
  15   4   1       33.96       31.67     15.53 o
 -15   5   1        0.07        7.38     12.54 o
 -14   5   1      309.48      350.98     32.29 o
 -13   5   1        0.95       12.04     11.25 o
 -12   5   1       74.60       70.82     11.73 o
 -11   5   1      162.29      158.39     12.52 o
 -10   5   1      278.78      281.52     16.93 o
  -9   5   1      632.41      647.69     19.31 o
  -8   5   1       40.70       61.41      7.43 o
  -7   5   1      548.26      578.26     15.20 o
  -6   5   1      295.91      307.25     12.70 o
  -5   5   1     6762.94     7194.03     43.51 o
  -4   5   1     1182.93     1207.61     21.47 o
  -3   5   1     2241.59     2366.47     20.48 o
  -2   5   1      293.43      309.90      7.47 o
  -1   5   1      677.74      697.97     13.21 o
   0   5   1      225.62      244.45      7.76 o
   1   5   1      335.78      340.62      9.03 o
   2   5   1      720.31      707.20     12.21 o
   3   5   1     5071.76     5278.98     63.56 o
   4   5   1       72.36       60.28      4.37 o
   5   5   1      742.23      721.39     11.23 o
   6   5   1      994.47      877.26     20.98 o
   7   5   1      114.92      119.36     11.08 o
   8   5   1       11.25       13.96      6.22 o
   9   5   1       15.61        7.86      6.61 o
  10   5   1        0.08        2.16      6.99 o
  11   5   1      221.71      234.19     16.72 o
  12   5   1       59.98       57.42     15.31 o
  13   5   1        8.89        9.76     11.45 o
  14   5   1       44.08       35.31     13.71 o
  15   5   1       23.91      108.90     41.84 o
 -15   6   1        8.10       23.90     18.40 o
 -14   6   1      166.77      195.73     99.63 o
 -13   6   1       73.64       65.62     20.03 o
 -12   6   1       28.52       23.71     12.66 o
 -11   6   1        0.17        3.76      9.69 o
 -10   6   1      442.63      414.01     22.22 o
  -9   6   1      146.09      135.52     28.53 o
  -8   6   1       19.68       14.62     10.69 o
  -7   6   1      305.36      335.75     16.40 o
  -6   6   1      494.37      499.56     18.20 o
  -5   6   1       33.93       36.89      6.64 o
  -4   6   1      191.81      222.28      9.37 o
  -3   6   1      623.90      656.04     13.89 o
  -2   6   1     1652.69     1697.61     18.38 o
  -1   6   1      339.73      337.57     10.17 o
   0   6   1      422.08      422.66      9.58 o
   1   6   1      126.18      119.47      6.45 o
   2   6   1     3426.59     3516.89     50.61 o
   3   6   1     1707.20     1720.54     21.42 o
   4   6   1      374.16      386.24      8.01 o
   5   6   1     1292.60     1288.89     21.66 o
   6   6   1      135.52      121.17     21.25 o
   7   6   1      193.19      200.39     16.50 o
   8   6   1      212.26      208.35     31.62 o
   9   6   1        6.35        7.31      7.84 o
  10   6   1        0.02        2.90      7.75 o
  11   6   1       57.14       47.13     11.31 o
  12   6   1       16.63        2.32     11.47 o
  13   6   1      336.69      307.79    143.89 o
  14   6   1       88.18       65.65     38.09 o
 -14   7   1       13.01       49.51     35.44 o
 -13   7   1        0.04       22.32     20.21 o
 -12   7   1       74.20       48.82     23.11 o
 -11   7   1      104.38       97.76     47.78 o
 -10   7   1      158.92      108.12     28.49 o
  -9   7   1      376.21      368.13     24.67 o
  -8   7   1      237.78      200.82     31.47 o
  -7   7   1        0.82       18.57     11.31 o
  -6   7   1       12.57        1.35      6.77 o
  -5   7   1       96.11      105.40      9.39 o
  -4   7   1      722.84      779.97     17.56 o
  -3   7   1      402.77      447.45     13.58 o
  -2   7   1       35.46       35.41      4.98 o
  -1   7   1       11.70        9.76      3.90 o
   0   7   1      989.29     1001.28     14.82 o
   1   7   1      409.03      401.23     10.21 o
   2   7   1      354.94      371.35      9.30 o
   3   7   1      281.96      282.64      8.69 o
   4   7   1        5.86        3.92      4.33 o
   5   7   1       66.70       59.60     10.70 o
   6   7   1        5.83        5.16     10.11 o
   7   7   1       11.98        8.92     10.83 o
   8   7   1      393.49      421.15     27.66 o
   9   7   1        2.09        6.90      9.65 o
  10   7   1       79.39       40.39     14.30 o
  11   7   1       39.50       30.00     10.63 o
  12   7   1       10.90       12.47      8.38 o
  13   7   1        0.35       12.30     13.50 o
  14   7   1        1.00        5.10     30.95 o
 -14   8   1        1.90       13.39     17.46 o
 -13   8   1       11.43       16.05     18.99 o
 -12   8   1       49.27       50.83     26.85 o
 -11   8   1      335.79      276.45    144.29 o
 -10   8   1      218.22      202.89    110.25 o
  -9   8   1      318.57      244.34     69.76 o
  -8   8   1      580.65      529.02     28.25 o
  -7   8   1       57.82       46.48     13.86 o
  -6   8   1       41.05       28.85     11.26 o
  -5   8   1       11.28       11.36      7.66 o
  -4   8   1      772.38      859.81     18.09 o
  -3   8   1     1570.64     1650.56     35.47 o
  -2   8   1      163.59      173.26      8.15 o
  -1   8   1        0.02        1.90      3.78 o
   0   8   1      346.49      332.35     10.29 o
   1   8   1      561.02      551.06     12.55 o
   2   8   1      418.41      429.78     10.72 o
   3   8   1      618.31      600.73     16.20 o
   4   8   1        2.44        1.58      5.13 o
   5   8   1      869.99      896.93     31.36 o
   6   8   1        0.62        8.17      8.61 o
   7   8   1      141.01      141.36     15.79 o
   8   8   1       98.37       97.30     14.39 o
   9   8   1       42.16       28.52     14.42 o
  10   8   1       51.53       39.06     15.29 o
  11   8   1       41.25       27.53     16.22 o
  12   8   1       24.23       14.84     15.81 o
  13   8   1       32.89       20.16     21.87 o
 -13   9   1       10.26       12.69     22.09 o
 -12   9   1      115.58       75.15     25.87 o
 -11   9   1       62.92       71.36     36.13 o
 -10   9   1        0.19        1.77     14.86 o
  -9   9   1        6.38       11.85     15.90 o
  -8   9   1      166.79      192.72     81.20 o
  -7   9   1       90.67       60.54     14.03 o
  -6   9   1      552.71      571.36     27.44 o
  -5   9   1      271.60      288.12     20.80 o
  -4   9   1       10.93       14.05      5.83 o
  -3   9   1      213.11      226.09     10.75 o
  -2   9   1      606.51      609.96     13.98 o
  -1   9   1      185.45      183.81     10.43 o
   0   9   1      444.37      448.65     11.89 o
   1   9   1      188.45      197.13      8.74 o
   2   9   1     1570.91     1584.78     20.78 o
   3   9   1     2619.08     2546.18     64.40 o
   4   9   1       52.89       40.92     11.38 o
   5   9   1      294.60      286.05     23.77 o
   6   9   1      621.43      639.88     28.38 o
   7   9   1       37.40       27.07     12.28 o
   8   9   1       20.88       14.98     13.54 o
   9   9   1        6.42       10.66     13.87 o
  10   9   1       35.65       63.36     18.58 o
  11   9   1        1.89        3.24     14.31 o
  12   9   1        6.19       24.78     17.16 o
  13   9   1       13.70       15.11     18.12 o
 -13  10   1      226.83      218.68     67.24 o
 -12  10   1        0.39        4.79     14.90 o
 -11  10   1      127.99       86.56     39.15 o
 -10  10   1       10.83       24.31     18.35 o
  -9  10   1       32.12       33.51     18.50 o
  -8  10   1       43.93       23.84     17.37 o
  -7  10   1        8.04       14.43     13.64 o
  -6  10   1       52.19       49.88     16.28 o
  -5  10   1        0.08        9.88     10.73 o
  -4  10   1        8.57        7.09      6.58 o
  -3  10   1      107.32      115.46      9.55 o
  -2  10   1      145.79      156.35      9.36 o
  -1  10   1      217.75      227.09     10.09 o
   0  10   1      472.98      516.58     13.33 o
   1  10   1        0.16        5.07      4.77 o
   2  10   1       33.15       27.66      5.97 o
   3  10   1      408.59      406.08     24.19 o
   4  10   1      196.75      175.58     14.77 o
   5  10   1        8.04       10.31     10.95 o
   6  10   1      213.24      165.24     22.20 o
   7  10   1      126.86      118.96     27.15 o
   8  10   1      151.86      149.33     46.29 o
   9  10   1       12.49        7.09     14.62 o
  10  10   1       12.30        5.36     13.98 o
  11  10   1       11.89       10.66     16.21 o
  12  10   1       10.70        9.90     17.53 o
 -12  11   1       69.82       36.85     19.21 o
 -11  11   1        6.78       11.93     16.83 o
 -10  11   1       54.36       42.83     17.63 o
  -9  11   1      155.85      161.27     70.94 o
  -8  11   1        0.02       15.91     17.92 o
  -7  11   1        3.72       14.90     16.82 o
  -6  11   1       74.00       67.25     31.95 o
  -5  11   1       13.74       11.17     12.71 o
  -4  11   1       15.29       11.13      9.95 o
  -3  11   1        0.14        4.58      5.48 o
  -2  11   1      463.98      472.25     15.13 o
  -1  11   1      377.45      410.07     13.15 o
   0  11   1      408.17      433.20     13.33 o
   1  11   1      396.36      410.39     24.25 o
   2  11   1      190.88      190.73     29.42 o
   3  11   1       17.62       22.09      8.48 o
   4  11   1      399.29      422.24     26.33 o
   5  11   1        7.49       15.13     10.84 o
   6  11   1      185.02      148.91     39.48 o
   7  11   1        1.35        5.26     12.29 o
   8  11   1       19.14       19.35     14.40 o
   9  11   1        3.96       10.09     13.52 o
  10  11   1        0.28        0.00     12.88 o
  11  11   1       50.80       28.52     18.92 o
 -11  12   1        0.42       12.63     16.97 o
 -10  12   1       36.57       46.66     19.90 o
  -9  12   1       10.08       17.10     15.31 o
  -8  12   1       95.46       93.06     24.01 o
  -7  12   1        0.03        8.87     13.00 o
  -6  12   1       78.75       40.96     20.52 o
  -5  12   1      106.33      103.03     28.37 o
  -4  12   1      131.19      136.29     16.45 o
  -3  12   1      175.87      146.88     17.50 o
  -2  12   1      433.52      449.35     15.82 o
  -1  12   1      199.63      197.03     13.72 o
   0  12   1       46.11       40.06      7.40 o
   1  12   1      178.38      184.26     12.82 o
   2  12   1      315.03      324.89     49.58 o
   3  12   1      112.35       91.39     16.58 o
   4  12   1       39.73       59.92     17.35 o
   5  12   1      146.89      140.78     26.38 o
   6  12   1      118.51      107.92     28.03 o
   7  12   1       77.23       53.95     18.38 o
   8  12   1        9.29        8.56     15.24 o
   9  12   1      239.11      181.48     27.45 o
  10  12   1       24.83        6.68     17.60 o
 -10  13   1       35.77       57.69     21.81 o
  -9  13   1        5.65       19.78     17.63 o
  -8  13   1      254.67      226.16     64.88 o
  -7  13   1       36.35       39.78     17.66 o
  -6  13   1       90.78       91.25     21.31 o
  -5  13   1       14.32       15.82     14.66 o
  -4  13   1        0.05        6.34     10.27 o
  -3  13   1      429.03      446.89     76.25 o
  -2  13   1        8.92       13.76     10.10 o
  -1  13   1       61.83       50.72     11.34 o
   0  13   1      215.46      223.86     20.29 o
   1  13   1        7.55        8.49      9.70 o
   2  13   1       92.23      101.97     15.48 o
   3  13   1      127.93      126.92     35.56 o
   4  13   1      127.45      139.41     40.78 o
   5  13   1       11.03       14.44     12.26 o
   6  13   1      319.97      340.23     32.11 o
   7  13   1      164.61      149.15     31.70 o
   8  13   1        3.71        1.52     15.55 o
   9  13   1       94.64      117.57     24.63 o
  -8  14   1        4.26        7.65     15.88 o
  -7  14   1       39.63       19.39     17.24 o
  -6  14   1       17.39       15.40     16.22 o
  -5  14   1       35.98       32.60     16.75 o
  -4  14   1       46.33       22.05     13.57 o
  -3  14   1        6.92        0.24     10.92 o
  -2  14   1        2.82        3.30     11.25 o
  -1  14   1        3.66        2.88      8.91 o
   0  14   1      148.40      131.12     15.03 o
   1  14   1        5.20       10.12     11.50 o
   2  14   1      112.71      124.04     18.35 o
   3  14   1        1.01        4.39     11.03 o
   4  14   1       26.56       47.43     18.49 o
   5  14   1       60.34       69.65     24.23 o
   6  14   1       33.57       10.50     16.74 o
   7  14   1       26.67       50.34     19.46 o
   8  14   1        6.67       10.35     16.46 o
  -7  15   1        1.64       13.35     30.63 o
  -6  15   1        3.37       25.26     27.46 o
  -5  15   1        0.87       32.26     20.02 o
  -4  15   1        0.63       11.32     15.39 o
  -3  15   1       54.92       42.65     18.43 o
  -2  15   1      101.61      103.54     26.30 o
  -1  15   1       34.90       21.34     16.39 o
   0  15   1       10.98       19.02     15.88 o
   1  15   1      125.26      117.27     23.14 o
   2  15   1      124.01      107.23     22.54 o
   3  15   1       49.35       45.60     18.45 o
   4  15   1       85.87       69.20     24.35 o
   5  15   1       13.51        2.40     16.24 o
   6  15   1        6.32        4.38     17.06 o
  -4  16   1       13.12        6.94     22.50 o
  -3  16   1        4.91       11.19     16.81 o
  -2  16   1       59.47       51.73     20.37 o
  -1  16   1        0.74       36.01     35.24 o
   0  16   1       45.04       51.50     34.27 o
   1  16   1       33.50       32.46     19.04 o
   2  16   1       36.50       37.90     19.88 o
   3  16   1       38.54       37.28     19.94 o
 -16   0   2       51.33       35.88     21.71 o
 -15   0   2        0.15       25.39     20.40 o
 -14   0   2       67.02       67.80     20.92 o
 -13   0   2       18.28       17.75     16.37 o
 -12   0   2      121.38      114.22     39.19 o
 -11   0   2      135.91      151.13     16.84 o
 -10   0   2      185.27      215.26     17.40 o
  -8   0   2      347.36      322.26     13.65 o
  -7   0   2      134.80      163.15     13.79 o
  -6   0   2     1473.43     1375.06     27.92 o
  -5   0   2        5.04        0.78      4.94 o
  -3   0   2     2219.70     2065.00     21.86 o
  -2   0   2     1350.54     1331.66     23.73 o
  -1   0   2     1047.07     1141.21     15.25 o
   0   0   2        0.24        2.71      2.85 o
   1   0   2     5653.90     5457.78     89.89 o
   2   0   2    32991.65    32239.65     95.42 o
   3   0   2    25829.62    25584.94     83.45 o
   4   0   2      370.92      386.31     10.85 o
   5   0   2      430.62      425.51     17.83 o
   6   0   2      599.14      623.82     11.94 o
   7   0   2      490.24      541.31     14.66 o
   8   0   2      809.16      772.77     27.81 o
   9   0   2      244.62      257.50     23.11 o
  10   0   2      317.91      357.66     26.63 o
  11   0   2      374.88      425.30     30.51 o
  12   0   2       42.05       38.01     18.48 o
  13   0   2      209.70      246.35     27.50 o
  14   0   2        0.29        0.00     17.00 o
  15   0   2       17.74       19.85     17.57 o
 -16   1   2      220.03      198.81     21.15 o
 -15   1   2      281.99      317.40     21.95 o
 -14   1   2      733.83      691.90     28.11 o
 -13   1   2      570.29      621.28     25.34 o
 -12   1   2      152.21      161.34     15.47 o
 -11   1   2       55.92       62.55     11.11 o
 -10   1   2        1.61        3.61      6.51 o
  -9   1   2       64.73       56.36      8.29 o
  -8   1   2        0.38        5.78      4.30 o
  -7   1   2      514.99      550.96     20.37 o
  -6   1   2      302.37      289.12      8.98 o
  -5   1   2     1823.13     1780.51     20.21 o
  -4   1   2     1076.50     1122.07     13.95 o
  -3   1   2      969.25      972.83     12.05 o
  -2   1   2     5662.33     5269.28     53.64 o
  -1   1   2     2615.46     2354.52     23.05 o
   0   1   2      782.38      781.89     10.09 o
   1   1   2     1020.16      997.62     15.55 o
   2   1   2      715.03      762.68      9.42 o
   3   1   2    14814.91    14911.67     63.46 o
   4   1   2       38.11       43.87      3.28 o
   5   1   2       52.79       45.60      3.59 o
   6   1   2     1794.67     1839.35     16.08 o
   7   1   2     1867.57     2007.56     28.40 o
   8   1   2      132.21      138.28      9.09 o
   9   1   2      245.01      265.88     16.40 o
  10   1   2       38.00       33.60     10.92 o
  11   1   2       11.28        9.46     10.55 o
  12   1   2       19.46       17.27     11.73 o
  13   1   2       12.21       18.43     11.13 o
  14   1   2       69.55       78.18     17.04 o
  15   1   2       15.52       11.67     12.98 o
 -16   2   2        7.12       21.29     14.20 o
 -15   2   2       77.95       50.62     17.09 o
 -14   2   2      100.55      106.14     17.93 o
 -13   2   2       79.67       86.62     14.52 o
 -12   2   2        4.11        5.09      8.93 o
 -11   2   2       12.70       13.68      7.84 o
 -10   2   2        2.43       10.15      6.83 o
  -9   2   2      355.18      365.50     12.57 o
  -8   2   2      764.42      755.92     13.36 o
  -7   2   2      669.13      727.86     12.00 o
  -6   2   2        0.08        4.46      3.39 o
  -5   2   2        8.28        6.89      2.93 o
  -4   2   2     7573.39     7657.02     29.25 o
  -3   2   2      300.61      309.96      8.20 o
  -2   2   2      398.05      367.53     11.34 o
  -1   2   2     3669.39     3458.60     61.47 o
   0   2   2     1978.34     1848.61     16.72 o
   1   2   2     1870.91     1885.28     20.53 o
   2   2   2     9429.12     8956.70   2657.99 o
   3   2   2      100.48      112.20      7.11 o
   4   2   2     1180.33     1217.40     15.17 o
   5   2   2       85.17       86.37      4.61 o
   6   2   2       16.40       10.48      2.89 o
   7   2   2      323.32      333.07      9.71 o
   8   2   2       15.81       16.80      6.02 o
   9   2   2      107.58      107.72     11.72 o
  10   2   2       30.81       44.28     11.21 o
  11   2   2       26.14       30.05     11.75 o
  12   2   2       82.17       59.43     16.93 o
  13   2   2      275.47      293.94     21.14 o
  14   2   2        9.38       24.04     13.56 o
  15   2   2        8.65        5.75     13.64 o
 -16   3   2        9.29       28.76     14.51 o
 -15   3   2        9.07       14.46     14.28 o
 -14   3   2       49.39       37.27     14.74 o
 -13   3   2       67.62       67.84     15.67 o
 -12   3   2      290.38      288.67     18.51 o
 -11   3   2      152.23      166.93     20.40 o
 -10   3   2       51.70       56.16     10.81 o
  -9   3   2      362.05      365.97     13.30 o
  -8   3   2      332.51      312.72     11.74 o
  -7   3   2      799.72      789.29     22.52 o
  -6   3   2       62.90       53.86      4.53 o
  -5   3   2      700.19      769.57     12.45 o
  -4   3   2       40.08       33.32      3.99 o
  -3   3   2     1485.47     1472.41     19.67 o
  -2   3   2     1556.95     1444.59     24.40 o
  -1   3   2     1104.81     1093.17     22.24 o
   0   3   2     3402.71     3221.79     25.50 o
   1   3   2      894.18      883.61     15.01 o
   2   3   2     6239.73     6322.12     89.23 o
   3   3   2     4247.64     4197.72     31.61 o
   4   3   2     1332.40     1329.80     14.56 o
   5   3   2       20.52       14.49      3.87 o
   6   3   2        3.96        4.92      3.93 o
   7   3   2      117.69      129.32      8.46 o
   8   3   2      170.76      181.76     19.52 o
   9   3   2        0.24        3.33      5.98 o
  10   3   2      111.47       93.73     16.09 o
  11   3   2      418.54      384.13     23.91 o
  12   3   2      202.63      172.03     30.49 o
  13   3   2      128.83      121.50     16.18 o
  14   3   2       25.05       43.61     14.07 o
  15   3   2        3.90       15.70     14.37 o
 -16   4   2        0.00        0.00     14.04 o
 -15   4   2       59.95       60.41     15.72 o
 -14   4   2       44.56       39.64     14.24 o
 -13   4   2       10.16        7.78     11.76 o
 -12   4   2      401.13      437.95     18.73 o
 -11   4   2      137.29      131.59     16.48 o
 -10   4   2       13.24        9.94      7.70 o
  -9   4   2        9.63       13.83      6.56 o
  -8   4   2      617.84      610.61     15.03 o
  -7   4   2      419.99      432.82     11.20 o
  -6   4   2     1012.10     1070.51     21.29 o
  -5   4   2     1289.04     1290.84     11.03 o
  -4   4   2      668.18      693.90     11.80 o
  -3   4   2       66.26       71.24      5.06 o
  -2   4   2      778.54      771.64     12.90 o
  -1   4   2      563.84      570.60      9.54 o
   0   4   2     1204.89     1120.50     15.00 o
   1   4   2      581.80      572.63      8.42 o
   2   4   2       46.74       42.48      3.96 o
   3   4   2     1983.58     2005.52     18.16 o
   4   4   2      341.05      336.87     10.37 o
   5   4   2        5.30       14.69      3.68 o
   6   4   2      125.29      119.79      8.81 o
   7   4   2       78.88       97.55     15.30 o
   8   4   2        0.64        6.57      6.13 o
   9   4   2      205.17      221.45     12.72 o
  10   4   2       95.60       90.81     10.49 o
  11   4   2       14.47        6.48     11.29 o
  12   4   2        7.90       11.48     12.30 o
  13   4   2       36.72       57.53     14.77 o
  14   4   2       54.02       49.52     15.50 o
 -15   5   2      113.04      136.96     40.51 o
 -14   5   2        2.44       10.21     11.74 o
 -13   5   2      227.12      197.13     41.43 o
 -12   5   2       25.37       39.44     11.14 o
 -11   5   2      334.51      322.84     15.16 o
 -10   5   2        9.76       12.18      7.53 o
  -9   5   2      931.26      925.06     19.69 o
  -8   5   2      594.74      643.54     16.54 o
  -7   5   2      532.79      521.22     25.75 o
  -6   5   2        1.24        2.91      5.12 o
  -5   5   2     1158.27     1273.60     28.97 o
  -4   5   2      959.49     1047.50     22.47 o
  -3   5   2       15.24       10.96      4.25 o
  -2   5   2      395.46      380.18     11.22 o
  -1   5   2      125.22      122.96      6.65 o
   0   5   2       21.31       22.31      3.71 o
   1   5   2      238.89      224.98      7.43 o
   2   5   2       24.18       22.34      3.33 o
   3   5   2      216.28      234.62      6.55 o
   4   5   2     1993.30     2010.19     17.65 o
   5   5   2      273.09      284.41     15.39 o
   6   5   2      707.01      711.81     17.78 o
   7   5   2      263.04      249.48     13.24 o
   8   5   2      190.65      177.79      9.48 o
   9   5   2       11.67        6.30      6.16 o
  10   5   2      114.62      112.39     25.14 o
  11   5   2      126.37      114.22     32.04 o
  12   5   2        8.94        5.93     10.26 o
  13   5   2        1.83        7.74     10.87 o
  14   5   2       43.45       39.91     23.49 o
 -15   6   2       40.23       72.11     20.14 o
 -14   6   2       32.38       35.02     20.81 o
 -13   6   2        3.66        3.69     11.43 o
 -12   6   2       17.19       10.00     13.10 o
 -11   6   2      276.38      279.80     40.63 o
 -10   6   2        0.72        5.31      7.72 o
  -9   6   2       64.17       55.69      8.52 o
  -8   6   2        9.24       24.65     11.39 o
  -7   6   2      429.51      443.06     19.06 o
  -6   6   2        0.38        3.96      5.84 o
  -5   6   2      294.16      344.77     11.34 o
  -4   6   2      378.37      393.28     12.53 o
  -3   6   2     1188.97     1203.11     39.21 o
  -2   6   2     1584.56     1620.39     26.30 o
  -1   6   2       58.08       64.19      6.12 o
   0   6   2       37.06       37.11      5.12 o
   1   6   2       43.33       39.73      4.33 o
   2   6   2      144.33      150.80      6.34 o
   3   6   2        0.39        4.33      2.80 o
   4   6   2      339.55      345.02      9.38 o
   5   6   2      333.18      343.33     17.09 o
   6   6   2       51.98       53.25      6.56 o
   7   6   2       15.89       12.52      7.05 o
   8   6   2       27.43       14.32      6.79 o
   9   6   2        1.00        0.74      7.32 o
  10   6   2       21.54       13.84      9.20 o
  11   6   2        4.04       16.84     11.19 o
  12   6   2        0.70        3.76     13.75 o
  13   6   2       20.32        8.51     16.16 o
  14   6   2        3.41        2.60     17.35 o
 -15   7   2        9.35        0.00     31.24 o
 -14   7   2        4.93        2.45     19.33 o
 -13   7   2       51.93       86.56     41.81 o
 -12   7   2      429.37      382.63    205.85 o
 -11   7   2      215.75      173.23     80.05 o
  -9   7   2      194.43      139.21     17.52 o
  -8   7   2       44.30       20.25     11.98 o
  -7   7   2        4.99       15.44      8.39 o
  -6   7   2      248.66      215.45     27.18 o
  -5   7   2        2.00        4.20      5.74 o
  -4   7   2      683.86      621.12     39.53 o
  -3   7   2      651.00      718.75     38.67 o
  -2   7   2      452.26      493.46     15.36 o
  -1   7   2      234.19      230.96     18.83 o
   0   7   2      190.91      194.89      8.87 o
   1   7   2      431.96      397.68     10.10 o
   2   7   2      386.22      378.72     11.72 o
   3   7   2       13.66       13.53      4.12 o
   4   7   2     1224.40     1134.79     30.78 o
   5   7   2      576.08      587.64     21.75 o
   6   7   2      148.35      144.47     13.37 o
   7   7   2      149.24      157.59     15.66 o
   8   7   2       39.73       24.01     10.17 o
   9   7   2       98.92       94.52     16.91 o
  10   7   2       60.93       56.23     11.99 o
  11   7   2       82.85       95.61     14.76 o
  12   7   2        4.45        9.04     13.81 o
  13   7   2        0.00       14.28     21.86 o
 -14   8   2      189.01      222.21     86.58 o
 -13   8   2       27.13       25.48     22.47 o
 -12   8   2        0.54        4.84     18.50 o
 -11   8   2       28.52       21.54     18.33 o
 -10   8   2      775.67      575.17    277.75 o
  -9   8   2      282.84      244.52     76.95 o
  -8   8   2        6.51        7.49     10.99 o
  -7   8   2      215.65      183.78     18.19 o
  -6   8   2       14.29       15.01      8.25 o
  -5   8   2      126.77      121.45     10.84 o
  -4   8   2      492.17      566.66     16.73 o
  -3   8   2       90.33       76.53      9.01 o
  -2   8   2      139.46      143.18      9.16 o
  -1   8   2       54.29       49.21      6.32 o
   0   8   2      113.03      112.36     13.70 o
   1   8   2      138.97      138.43      7.58 o
   2   8   2        0.96        2.89      3.93 o
   3   8   2       99.42       99.38      8.34 o
   4   8   2      809.04      762.63     25.82 o
   5   8   2      870.43      830.93     26.46 o
   6   8   2        0.02        1.30      7.25 o
   7   8   2       12.91       11.37      9.60 o
   8   8   2       12.25        9.77     10.97 o
   9   8   2        2.79       20.02     13.48 o
  10   8   2       39.02       51.08     17.54 o
  11   8   2       20.63       29.55     15.78 o
  12   8   2        1.97       10.77     15.78 o
  13   8   2        7.19        0.00     25.06 o
 -14   9   2      136.41       61.30     41.40 o
 -13   9   2        5.68        3.82     18.12 o
 -12   9   2      253.53      236.50    108.08 o
 -11   9   2      124.57       99.41     58.08 o
 -10   9   2       16.43       16.22     18.94 o
  -9   9   2       84.91       69.54     40.92 o
  -8   9   2       20.33       22.78     15.24 o
  -7   9   2      271.59      283.93     35.27 o
  -6   9   2       28.98       18.99     11.60 o
  -5   9   2       71.02       69.12     10.50 o
  -4   9   2        7.20       14.44      7.01 o
  -3   9   2        2.63        1.81      5.71 o
  -2   9   2      368.24      379.56     13.90 o
  -1   9   2       12.86       10.04      5.39 o
   0   9   2       16.44       19.50      5.80 o
   1   9   2      375.94      368.68     11.03 o
   2   9   2      180.04      189.34      8.64 o
   3   9   2       65.78       53.01     11.32 o
   4   9   2       83.99       63.52     10.92 o
   5   9   2      447.70      366.29     31.29 o
   6   9   2      415.32      381.02     20.14 o
   7   9   2      270.96      238.35     29.19 o
   8   9   2      151.37      146.54     46.95 o
   9   9   2       39.18       37.27     16.87 o
  10   9   2       13.11        9.02     13.96 o
  11   9   2        0.23        1.62     14.50 o
  12   9   2       13.72       28.68     18.45 o
 -13  10   2       28.80       14.00     23.80 o
 -12  10   2       77.21      109.14     48.32 o
 -11  10   2      411.93      373.35    181.51 o
 -10  10   2      194.24      129.49     71.84 o
  -9  10   2      126.84       95.17     44.21 o
  -8  10   2      327.05      259.37    128.94 o
  -7  10   2      127.98      100.47     32.10 o
  -6  10   2       72.97       45.10     16.67 o
  -5  10   2      218.18      209.53     14.82 o
  -4  10   2      331.86      308.70     13.10 o
  -3  10   2        1.16        5.95      6.24 o
  -2  10   2       39.04       35.20      7.59 o
  -1  10   2      431.68      458.79     15.07 o
   0  10   2      121.80      120.85      8.73 o
   1  10   2      156.41      151.56     11.79 o
   2  10   2      129.41      131.90     11.85 o
   3  10   2      373.63      339.35     18.32 o
   4  10   2      788.36      785.75     49.63 o
   5  10   2     1237.85     1218.02     61.21 o
   6  10   2      362.94      354.47     25.51 o
   7  10   2       30.97       67.57     16.82 o
   8  10   2       42.16       55.95     21.88 o
   9  10   2       29.89       38.27     16.58 o
  10  10   2       28.90       30.78     17.22 o
  11  10   2       29.47       34.28     19.30 o
  12  10   2        0.43        9.79     18.05 o
 -12  11   2       82.86       88.36     28.33 o
 -11  11   2       80.53       61.98     37.56 o
 -10  11   2      124.60      158.96     66.29 o
  -9  11   2       14.14        0.00     16.83 o
  -8  11   2       98.63       85.90     45.36 o
  -7  11   2       21.51       17.84     17.50 o
  -6  11   2      266.98      237.05     64.29 o
  -5  11   2       92.72       94.04     29.55 o
  -4  11   2       11.51       12.89      7.95 o
  -3  11   2       50.44       59.60     13.00 o
  -2  11   2       50.06       52.67      8.43 o
  -1  11   2      155.33      173.38     10.69 o
   0  11   2     1300.01     1399.25     22.86 o
   1  11   2      947.70      971.76     21.49 o
   2  11   2      194.74      200.73     36.07 o
   3  11   2      314.58      307.30     22.95 o
   4  11   2      286.75      295.93     23.69 o
   5  11   2       66.66       69.22     22.36 o
   6  11   2        1.58        5.72     12.50 o
   7  11   2       76.23       44.03     16.29 o
   8  11   2       90.29       76.96     20.32 o
   9  11   2      107.01      161.12     51.64 o
  10  11   2      172.17      135.67     25.94 o
  11  11   2        5.14        0.00     16.32 o
 -11  12   2       18.80       24.26     23.47 o
 -10  12   2        0.85        0.00     19.06 o
  -9  12   2       27.20       34.16     19.88 o
  -8  12   2       12.29       16.97     18.57 o
  -7  12   2       77.99       57.66     28.35 o
  -6  12   2       82.77       61.84     21.81 o
  -5  12   2       16.42       16.53     14.14 o
  -4  12   2       15.79       29.86     13.28 o
  -3  12   2       12.90       11.56      7.66 o
  -2  12   2      164.93      183.56     17.60 o
  -1  12   2       37.79       29.59      7.48 o
   0  12   2       22.59       17.19      8.33 o
   1  12   2        7.53        7.80      9.84 o
   2  12   2       74.62       83.00     17.48 o
   3  12   2       29.39       22.76     13.06 o
   4  12   2       64.40       64.58     17.57 o
   5  12   2        6.88        5.41     14.02 o
   6  12   2      163.87      101.83     29.55 o
   7  12   2       46.40       41.14     17.04 o
   8  12   2        0.76        5.14     14.23 o
   9  12   2      148.98      179.24     27.42 o
  10  12   2       13.10        1.94     16.85 o
 -10  13   2       70.86       73.55     22.03 o
  -9  13   2       29.13       34.22     17.73 o
  -8  13   2       57.61       45.94     19.00 o
  -7  13   2        0.55        9.48     14.89 o
  -6  13   2      765.59      780.77     41.44 o
  -5  13   2       20.55       29.99     13.74 o
  -4  13   2       49.52       64.41     15.43 o
  -3  13   2        1.09        4.12      9.65 o
  -2  13   2        2.72        8.64      8.50 o
  -1  13   2      137.04      128.87     13.89 o
   0  13   2     1231.70     1321.43     32.40 o
   1  13   2      324.70      302.02     27.58 o
   2  13   2        3.36       11.05     13.44 o
   3  13   2       25.37       20.03     14.59 o
   4  13   2      169.60      169.57     24.38 o
   5  13   2       36.81       32.21     15.75 o
   6  13   2       18.86       27.05     16.44 o
   7  13   2       61.37       41.49     19.42 o
   8  13   2      124.80      116.36     25.41 o
   9  13   2        0.23        0.00     17.03 o
  -9  14   2        4.83        7.20     32.07 o
  -8  14   2        0.83       22.80     21.06 o
  -7  14   2       17.45       32.59     21.65 o
  -6  14   2      128.07      148.20     31.08 o
  -5  14   2        5.92        3.69     16.72 o
  -4  14   2       99.25      101.27     23.62 o
  -3  14   2        4.39        7.90     13.19 o
  -2  14   2        1.94        2.86     13.19 o
  -1  14   2       91.06       72.98     14.30 o
   0  14   2       32.78       34.38     16.27 o
   1  14   2       35.16       32.07     27.31 o
   2  14   2       81.35      110.43     21.90 o
   3  14   2       50.36       22.95     18.75 o
   4  14   2        4.73        4.68     14.28 o
   5  14   2       84.65       67.97     20.41 o
   6  14   2        2.31        8.53     15.81 o
   7  14   2        0.01       14.14     16.46 o
  -7  15   2      212.66      303.60     42.89 o
  -6  15   2       72.80       91.83     29.16 o
  -5  15   2       65.75       65.09     26.56 o
  -4  15   2       77.94       70.83     20.54 o
  -3  15   2        0.40        2.43     14.22 o
  -2  15   2        1.45       10.45     14.58 o
  -1  15   2       32.96       31.70     16.83 o
   0  15   2      111.93      120.51     25.12 o
   1  15   2      112.02       96.04     41.21 o
   2  15   2       28.99       17.87     16.50 o
   3  15   2       17.22       17.20     15.96 o
   4  15   2        1.61        4.54     16.40 o
   5  15   2       86.47      103.87     28.37 o
   6  15   2       75.32       81.42     39.67 o
  -4  16   2       12.37       15.16     18.95 o
  -3  16   2        0.38        3.96     15.39 o
  -2  16   2        3.32        1.78     20.17 o
  -1  16   2       23.68       25.25     30.98 o
   0  16   2      179.84      268.41     85.43 o
   1  16   2      145.03      141.87     25.68 o
   2  16   2        0.12       10.82     17.46 o
   3  16   2        0.44       10.57     32.14 o
 -16   1   3       21.38       33.04     14.59 o
 -15   1   3        7.56       12.31     12.14 o
 -14   1   3      285.27      275.54     20.03 o
 -13   1   3      378.29      405.98     22.08 o
 -12   1   3       65.94       66.80     13.05 o
 -11   1   3      150.08      160.42     16.06 o
 -10   1   3       41.88       26.82      7.90 o
  -9   1   3      208.69      215.19      9.30 o
  -8   1   3       41.62       45.57      5.68 o
  -7   1   3      608.24      630.11     11.87 o
  -6   1   3      382.48      404.72     10.06 o
  -5   1   3      364.08      373.70      9.29 o
  -4   1   3       90.37       80.37      7.79 o
  -3   1   3      803.81      815.78     12.93 o
  -2   1   3       32.21       24.30      4.18 o
  -1   1   3     2514.29     2403.01     37.29 o
   0   1   3      136.85      146.30     23.99 o
   1   1   3     4878.23     4792.39     50.98 o
   2   1   3     1550.57     1559.78     12.42 o
   3   1   3     1110.77     1065.21      9.27 o
   4   1   3     1434.27     1409.49     15.89 o
   5   1   3        0.27        1.62      2.76 o
   6   1   3      470.25      460.77     11.08 o
   7   1   3      402.07      415.32     12.59 o
   8   1   3       63.81       63.10      9.94 o
   9   1   3       14.47       16.58      9.29 o
  10   1   3      216.87      276.11     16.43 o
  11   1   3      391.20      428.63     20.26 o
  12   1   3       54.32       29.27     11.56 o
  13   1   3        0.03       12.61     10.90 o
  14   1   3       56.37       52.65     14.05 o
 -16   2   3       35.68       23.90     16.45 o
 -15   2   3       60.20       64.33     14.84 o
 -14   2   3       64.52       56.17     13.66 o
 -13   2   3       33.46       40.58     12.57 o
 -12   2   3       24.87       17.01      9.31 o
 -11   2   3       59.87       48.83      9.21 o
 -10   2   3      100.80      109.34      9.39 o
  -9   2   3        2.49        4.59      5.04 o
  -8   2   3      843.20      862.20     20.46 o
  -7   2   3      142.42      126.92      6.48 o
  -6   2   3       73.19       56.07      5.27 o
  -5   2   3       14.89       16.35      4.16 o
  -4   2   3     3680.11     3802.31     22.17 o
  -3   2   3     5785.57     5658.18     28.70 o
  -2   2   3       78.73       76.92      6.87 o
  -1   2   3       12.98        4.16      3.62 o
   0   2   3     1025.34     1002.11     15.21 o
   1   2   3      429.18      480.20     16.98 o
   2   2   3     2001.85     2063.91     41.94 o
   3   2   3     4461.25     4368.60     27.89 o
   4   2   3     2417.05     2463.14     25.97 o
   5   2   3      401.94      407.38     11.54 o
   6   2   3        0.61        8.45      3.73 o
   7   2   3      951.57      940.59     16.16 o
   8   2   3        5.20       10.40      6.43 o
   9   2   3      218.32      219.89     16.08 o
  10   2   3       37.03       37.12     11.29 o
  11   2   3        0.27        9.78     11.03 o
  12   2   3      110.13       74.17     18.96 o
  13   2   3        2.40        3.26     11.36 o
  14   2   3        0.70        4.71     11.71 o
 -16   3   3        1.56        5.84     14.27 o
 -15   3   3      180.57      176.63     33.62 o
 -14   3   3      318.25      280.04     74.80 o
 -13   3   3       78.78       67.37     23.99 o
 -12   3   3        0.61        8.95      9.11 o
 -11   3   3       13.53        6.38      8.59 o
 -10   3   3      242.33      254.07     14.19 o
  -9   3   3       11.49       24.37      7.17 o
  -8   3   3      368.48      390.06     16.67 o
  -7   3   3      492.53      482.33     12.31 o
  -6   3   3       16.91       34.79      4.62 o
  -5   3   3     1502.03     1581.01     18.50 o
  -4   3   3      654.50      537.84      9.29 o
  -3   3   3     5103.91     5120.57     30.55 o
  -2   3   3      733.42      701.77     15.52 o
  -1   3   3      514.40      551.70     14.10 o
   0   3   3     2568.78     2532.02     42.95 o
   1   3   3      328.16      312.61      9.48 o
   2   3   3      513.77      494.99     11.80 o
   3   3   3      775.27      722.78     13.61 o
   4   3   3      261.77      243.62     19.11 o
   5   3   3       26.67       28.88      4.86 o
   6   3   3       22.06       28.90      5.27 o
   7   3   3        0.32        2.04      5.02 o
   8   3   3        0.31        2.98      6.23 o
   9   3   3       23.96       29.00      8.98 o
  10   3   3      154.96      144.59     14.81 o
  11   3   3      240.13      265.72     22.22 o
  12   3   3       24.85       14.56     11.61 o
  13   3   3       71.92       71.40     15.02 o
  14   3   3       69.73       94.41     17.03 o
 -16   4   3        2.03       10.71     13.82 o
 -15   4   3        3.97        4.31     13.12 o
 -14   4   3        0.17       10.36     12.01 o
 -13   4   3       82.55       64.47     17.10 o
 -12   4   3       47.93       45.75     10.10 o
 -11   4   3      288.56      291.53     19.32 o
 -10   4   3      310.56      346.83     20.81 o
  -9   4   3      181.53      167.09     11.39 o
  -8   4   3      173.92      178.62     10.35 o
  -7   4   3       20.00       26.53      4.88 o
  -6   4   3       10.31        7.26      3.83 o
  -5   4   3       83.28       92.82      6.60 o
  -4   4   3        2.73        2.32      3.16 o
  -3   4   3      283.07      286.06     15.31 o
  -2   4   3     3385.40     3357.15     38.47 o
  -1   4   3      104.19       95.30      7.05 o
   0   4   3        3.85       15.59      3.79 o
   1   4   3      257.29      262.84      8.63 o
   2   4   3     1723.53     1741.51     46.37 o
   3   4   3     2458.19     2394.82    716.95 o
   4   4   3      306.76      314.77     80.32 o
   5   4   3       29.16       30.63      4.87 o
   6   4   3      113.44       95.05     25.12 o
   7   4   3        5.98       10.66      6.46 o
   8   4   3      273.89      278.39     24.17 o
   9   4   3     1409.01     1400.59     31.03 o
  10   4   3      244.42      237.20     58.07 o
  11   4   3        5.54       15.05     11.69 o
  12   4   3       85.71       93.95     29.06 o
  13   4   3      264.19      272.44    115.80 o
  14   4   3        2.01        2.65     13.42 o
 -16   5   3       48.98       66.10     20.51 o
 -15   5   3        0.26       14.03     13.12 o
 -14   5   3      162.32      150.66     40.35 o
 -13   5   3       95.57      101.99     30.58 o
 -12   5   3       92.19       69.24     23.59 o
 -11   5   3       89.99       96.99     11.81 o
 -10   5   3       77.39       81.47     13.11 o
  -9   5   3      673.38      719.55     31.03 o
  -8   5   3       46.52       53.58      6.78 o
  -7   5   3      247.55      247.10     17.57 o
  -6   5   3     1229.06     1187.85     28.21 o
  -5   5   3     1919.32     2022.82     22.43 o
  -4   5   3     1387.08     1591.00     19.38 o
  -3   5   3      515.05      588.30     32.95 o
  -2   5   3     4653.54     4676.31     42.56 o
  -1   5   3      675.33      720.11     31.40 o
   0   5   3        4.51        3.17      3.21 o
   1   5   3        4.88        5.28      3.35 o
   2   5   3      291.56      309.01     12.38 o
   3   5   3      128.99      119.47     36.72 o
   4   5   3       66.91       74.17     13.82 o
   5   5   3        3.36        5.95      5.52 o
   6   5   3      556.58      535.92    133.85 o
   7   5   3       68.97       62.96     16.71 o
   8   5   3        0.01        1.02      5.61 o
   9   5   3      265.16      269.51     16.42 o
  10   5   3        6.02        6.18      7.69 o
  11   5   3       23.26       27.35     15.33 o
  12   5   3        9.04       13.67     11.22 o
  13   5   3       60.12       61.88     13.69 o
  14   5   3        0.36       15.87     24.46 o
 -15   6   3        2.55        7.23     15.43 o
 -14   6   3        1.22       14.17     12.41 o
 -13   6   3        1.09       10.72     17.15 o
 -12   6   3        2.69        7.33      7.41 o
 -11   6   3        2.59        3.96      6.22 o
 -10   6   3      207.60      184.01     24.50 o
  -9   6   3      683.93      654.94     52.95 o
  -8   6   3       15.22       10.95      7.94 o
  -7   6   3      805.74      814.78     31.76 o
  -5   6   3     1805.94     1852.17     26.14 o
  -4   6   3      661.94      643.75     18.98 o
  -3   6   3        3.62        5.11      4.37 o
  -2   6   3       52.05       50.07      5.93 o
  -1   6   3       88.68       90.59      9.08 o
   0   6   3        0.04        1.88      3.76 o
   1   6   3       50.98       55.39      4.74 o
   2   6   3      760.49      766.37     18.89 o
   3   6   3      259.30      256.91     12.48 o
   4   6   3       27.94       26.94      6.85 o
   5   6   3      749.12      668.16    170.12 o
   6   6   3      307.61      255.56     70.53 o
   7   6   3      239.47      224.87     63.22 o
   8   6   3      178.98      184.14     47.59 o
   9   6   3       66.24       75.24     19.79 o
  10   6   3        0.02        7.36     10.08 o
  11   6   3       51.75       22.68     15.52 o
  12   6   3       46.46       45.63     26.99 o
  13   6   3        7.02        6.58     16.89 o
 -15   7   3       21.53        7.31     35.60 o
 -14   7   3        8.18        2.71     20.52 o
 -13   7   3       26.10       26.60     20.86 o
 -12   7   3       29.92       22.62     18.92 o
 -11   7   3       94.38       65.20     38.98 o
 -10   7   3      140.16       94.11     33.71 o
  -9   7   3       10.93        7.52     10.55 o
  -8   7   3       33.95       30.66     12.16 o
  -7   7   3      102.15      104.15     13.81 o
  -6   7   3      348.48      338.34     20.39 o
  -5   7   3      142.92      139.56     15.21 o
  -4   7   3      150.76      156.29     14.96 o
  -3   7   3      149.93      155.76     12.05 o
  -2   7   3      529.75      562.74     16.95 o
  -1   7   3       13.33       13.98      5.01 o
   0   7   3      798.59      851.27     31.46 o
   1   7   3       17.58       18.28      5.04 o
   2   7   3     2830.53     2722.35     82.19 o
   3   7   3        8.12        2.97      5.80 o
   4   7   3       78.17       73.90     10.27 o
   5   7   3        2.56        3.23      6.89 o
   6   7   3        7.25        6.41      8.56 o
   7   7   3      354.07      336.38    100.30 o
   8   7   3      256.55      234.08     65.98 o
   9   7   3       13.68        9.43      8.95 o
  10   7   3       30.78       18.45     10.60 o
  11   7   3      200.80      220.49     58.51 o
  12   7   3       25.61       34.62     19.74 o
  13   7   3       87.88      110.36     20.79 o
 -14   8   3       19.49       10.88     20.66 o
 -13   8   3       76.80       45.72     22.97 o
 -12   8   3       83.37       90.70     50.01 o
 -11   8   3      634.37      553.95    287.03 o
 -10   8   3       63.86       28.37     17.75 o
  -9   8   3      168.62      136.31     50.31 o
  -7   8   3      242.85      244.56     17.25 o
  -6   8   3      125.65       89.82     12.62 o
  -5   8   3        2.72        5.74      6.09 o
  -4   8   3        4.66        3.17      5.82 o
  -3   8   3      420.69      437.85     14.30 o
  -2   8   3      119.06      148.76     16.95 o
  -1   8   3       59.49       52.28      7.97 o
   0   8   3     1098.53     1060.37     25.29 o
   1   8   3       12.14       14.23      5.44 o
   2   8   3      282.18      286.51     43.09 o
   3   8   3      267.34      249.21     14.96 o
   4   8   3      205.38      173.38     16.76 o
   5   8   3      106.30      102.98     12.49 o
   6   8   3      810.78      781.93    203.93 o
   7   8   3      304.50      268.85     73.95 o
   8   8   3        7.54        4.39     11.46 o
   9   8   3       46.48       35.17     15.03 o
  10   8   3        6.12        4.97     13.42 o
  11   8   3        1.10        8.70     15.32 o
  12   8   3       35.21       30.10     34.08 o
 -14   9   3        0.05       14.80     22.17 o
 -13   9   3       81.02       68.99     40.72 o
 -12   9   3       52.49       70.14     32.18 o
 -11   9   3       70.20       33.04     19.24 o
 -10   9   3      240.14      183.25     86.64 o
  -9   9   3       11.21        5.77     15.22 o
  -8   9   3      421.52      346.20    107.83 o
  -7   9   3      263.39      236.45     20.51 o
  -6   9   3        6.59       11.63      8.25 o
  -5   9   3        0.77        0.75      6.52 o
  -4   9   3       16.59       10.09      6.85 o
  -3   9   3       24.31       18.62      6.92 o
  -2   9   3      223.12      236.88     15.17 o
  -1   9   3       68.62       65.54      7.85 o
   0   9   3        0.53        4.27      5.42 o
   1   9   3       17.77       17.22      6.10 o
   2   9   3        2.30        7.11      8.13 o
   3   9   3        0.50        4.48      7.14 o
   4   9   3      766.83      743.75     26.52 o
   5   9   3      575.01      494.33     23.26 o
   6   9   3       36.55       45.17     14.56 o
   7   9   3      247.59      256.24     25.79 o
   8   9   3      117.97      121.43     24.77 o
   9   9   3       65.11       66.72     19.53 o
  10   9   3        0.00        0.60     12.02 o
  11   9   3       53.63       74.52     21.82 o
  12   9   3        6.25       25.04     19.61 o
 -13  10   3      109.47      117.35     43.20 o
 -12  10   3      242.66      225.72    118.79 o
 -11  10   3      145.13      135.67     70.84 o
 -10  10   3       22.65       19.78     19.86 o
  -9  10   3       13.55       32.57     19.23 o
  -8  10   3      792.99      574.43    344.82 o
  -7  10   3       35.91       32.73     15.46 o
  -6  10   3      559.70      546.90     43.56 o
  -5  10   3       28.80       13.72      8.36 o
  -4  10   3        4.31        8.37      7.05 o
  -3  10   3        5.47        9.62      6.71 o
  -2  10   3      103.16      108.28      9.56 o
  -1  10   3       86.20       83.20      9.43 o
   0  10   3       94.17       90.69      8.91 o
   1  10   3       34.79       38.21      9.15 o
   2  10   3       52.91       35.08      9.38 o
   3  10   3       72.61       65.16     11.87 o
   4  10   3      503.41      488.65     30.62 o
   5  10   3      492.75      477.08     36.86 o
   6  10   3       91.58       91.48     21.00 o
   7  10   3      162.63      111.66     25.41 o
   8  10   3        0.97        3.61     13.60 o
   9  10   3       69.24       58.66     19.62 o
  10  10   3       68.05       49.34     19.25 o
  11  10   3      187.18      258.63     32.00 o
 -12  11   3       66.72       47.80     24.32 o
 -11  11   3      516.21      539.45    261.80 o
 -10  11   3       90.68       59.64     23.62 o
  -9  11   3       91.68       47.42     22.43 o
  -8  11   3       49.87       27.90     19.14 o
  -7  11   3        0.02        3.32     15.57 o
  -6  11   3       47.34       37.33     20.15 o
  -5  11   3       30.89       11.83     11.37 o
  -4  11   3        0.06        5.76      7.08 o
  -3  11   3        0.42        8.59      6.65 o
  -2  11   3        5.08        7.62      6.54 o
  -1  11   3      137.57      130.92     11.62 o
   0  11   3      180.40      182.53     11.66 o
   1  11   3      816.98      828.66     25.05 o
   2  11   3      201.08      221.21     40.98 o
   3  11   3      196.73      190.56     22.76 o
   4  11   3       12.20        7.62     11.20 o
   5  11   3      330.57      341.34     28.98 o
   6  11   3        1.10        6.20     12.71 o
   7  11   3      263.74      291.88     57.33 o
   8  11   3       36.25       40.40     17.83 o
   9  11   3        0.05        1.18     14.63 o
  10  11   3      101.26      111.63     24.20 o
 -11  12   3      151.88      179.98    108.16 o
 -10  12   3        1.66        8.02     25.56 o
  -9  12   3       13.80        3.72     21.06 o
  -8  12   3        0.06        7.44     21.16 o
  -7  12   3        1.00       18.32     26.08 o
  -6  12   3      109.25       60.24     34.37 o
  -5  12   3        0.10        5.93     15.29 o
  -4  12   3       11.78       19.95     10.90 o
  -3  12   3       31.12       25.86      9.34 o
  -2  12   3        0.59        4.00      7.04 o
  -1  12   3        0.07        1.97      7.90 o
   0  12   3     1253.03     1277.60     34.30 o
   1  12   3       54.78       80.71     18.05 o
   2  12   3      386.63      421.46     31.77 o
   3  12   3      260.72      252.55     26.25 o
   4  12   3       27.14       13.61     14.35 o
   5  12   3       93.20       90.86     20.03 o
   6  12   3      136.63      116.54     21.84 o
   7  12   3       33.78       21.98     20.76 o
   8  12   3        0.26       16.25     16.82 o
   9  12   3       26.51       32.37     18.70 o
 -10  13   3       53.05       77.77     40.46 o
  -9  13   3        1.29       31.80     29.74 o
  -8  13   3        5.90       22.69     28.10 o
  -7  13   3       48.56       38.72     29.86 o
  -6  13   3       14.85       25.54     30.43 o
  -5  13   3       69.68       55.07     25.33 o
  -4  13   3      261.71      238.79     81.98 o
  -3  13   3       39.07       34.45     16.91 o
  -2  13   3       91.47       85.31     13.56 o
  -1  13   3        8.02        3.56      9.86 o
   0  13   3       19.60       18.09     14.45 o
   1  13   3      162.41      198.53     47.16 o
   2  13   3      320.29      317.50     28.93 o
   3  13   3       14.50       23.24     15.80 o
   4  13   3        4.24        4.04     14.25 o
   5  13   3       22.04       19.75     15.38 o
   6  13   3      110.76      146.04     36.47 o
   7  13   3       67.92       88.52     22.92 o
   8  13   3       42.15       21.07     17.99 o
  -9  14   3        5.41        0.00     27.13 o
  -8  14   3       44.97       40.84     34.37 o
  -7  14   3        6.21       23.82     32.47 o
  -6  14   3        5.85        5.32     16.38 o
  -5  14   3       62.38       55.78     18.02 o
  -4  14   3        0.12        8.05     13.69 o
  -3  14   3        4.19        4.34     13.80 o
  -2  14   3       27.19       42.31     12.61 o
  -1  14   3       15.29       35.49     16.10 o
   0  14   3      170.65      199.27     25.91 o
   1  14   3       76.03       53.07     21.44 o
   2  14   3      548.42      603.87     38.74 o
   3  14   3       43.28       38.96     18.47 o
   4  14   3       67.12       75.43     21.31 o
   5  14   3        4.12       13.40     16.36 o
   6  14   3      308.45      332.97     34.33 o
   7  14   3        6.22        2.72     17.44 o
  -7  15   3        0.71        1.95     18.56 o
  -6  15   3       12.39       19.67     21.39 o
  -5  15   3        0.97        0.00     15.44 o
  -4  15   3        3.66        6.99     15.02 o
  -3  15   3       61.08       57.52     21.26 o
  -2  15   3        0.25        4.45     14.39 o
  -1  15   3       89.21       94.38     21.95 o
   0  15   3      269.81      276.14     29.59 o
   1  15   3      268.44      258.09     30.11 o
   2  15   3      182.66      199.01     44.31 o
   3  15   3       56.92       49.04     19.29 o
   4  15   3       16.73       23.08     18.59 o
   5  15   3        0.07        0.00     16.02 o
  -4  16   3      133.24      168.99     33.87 o
  -3  16   3       13.25       40.98     19.83 o
  -2  16   3        6.97       37.54     32.83 o
  -1  16   3        1.53        9.79     20.41 o
   0  16   3       32.12       46.44     21.18 o
   1  16   3       30.06       32.39     19.48 o
   2  16   3       59.22       51.67     26.22 o
 -16   0   4      155.01      138.46     26.23 o
 -15   0   4       15.51       22.26     23.31 o
 -14   0   4       13.78        0.03     15.31 o
 -13   0   4      103.25       91.29     21.45 o
 -12   0   4      109.49      129.63     17.69 o
 -11   0   4      619.07      700.96     25.47 o
 -10   0   4     4908.79     5020.16     52.54 o
  -9   0   4      557.94      599.83     20.40 o
  -8   0   4      158.47      151.28     11.03 o
  -7   0   4      322.07      301.91     13.04 o
  -6   0   4     7556.32     7690.36     59.32 o
  -5   0   4     7245.20     7274.26    129.52 o
  -3   0   4      130.83      101.27     22.44 o
  -2   0   4      161.21      180.54     19.42 o
  -1   0   4      925.13      854.61     18.53 o
   0   0   4      357.99      317.34     12.16 o
   1   0   4    14703.71    14005.06    108.77 o
   2   0   4      603.39      615.60     11.98 o
   3   0   4     1979.61     2105.26     22.40 o
   4   0   4      154.69      159.45      6.84 o
   5   0   4      888.56      905.83     13.93 o
   6   0   4      464.98      444.28     13.77 o
   7   0   4        3.02        3.04     11.92 o
   8   0   4      192.72      197.74     30.88 o
   9   0   4     1656.01     1710.34     49.75 o
  10   0   4       81.35       46.31     31.53 o
  11   0   4     1934.56     1958.31    109.06 o
  12   0   4        9.38       10.20     14.47 o
  13   0   4        2.25       11.70     14.86 o
  14   0   4        1.65        7.04     16.46 o
 -16   1   4       50.91       35.86     15.16 o
 -15   1   4       25.36       15.14     13.04 o
 -14   1   4      265.12      218.68     18.78 o
 -13   1   4      933.54      988.43     27.82 o
 -12   1   4      758.89      748.40     20.42 o
 -11   1   4      370.04      412.85     14.84 o
 -10   1   4       12.14       22.54      6.87 o
  -9   1   4        0.01        6.18      5.21 o
  -8   1   4      139.22      125.57      7.40 o
  -7   1   4       80.31       69.10      5.93 o
  -6   1   4     2706.86     2759.79     22.04 o
  -5   1   4      179.43      180.83      8.71 o
  -4   1   4      685.74      684.85     12.22 o
  -3   1   4     2899.71     2577.95     23.08 o
  -2   1   4     1478.11     1482.50     15.61 o
  -1   1   4     5557.34     5308.05     33.78 o
   0   1   4     1190.72     1073.85     20.74 o
   1   1   4     3568.84     3594.31     20.74 o
   2   1   4      130.99      126.97      4.88 o
   3   1   4     1927.03     1978.10     14.05 o
   4   1   4     1612.37     1604.29     22.67 o
   5   1   4     2637.56     2729.65     35.19 o
   6   1   4      139.53      139.73      8.13 o
   7   1   4       38.78       34.78      7.34 o
   8   1   4       14.04        9.56      9.22 o
   9   1   4      607.21      655.50     21.86 o
  10   1   4      115.50      103.51     12.90 o
  11   1   4        0.84        7.68      9.73 o
  12   1   4       40.36       29.52     11.80 o
  13   1   4       60.19       57.40     13.93 o
  14   1   4       65.71       57.01     13.65 o
 -16   2   4       28.37       44.90     14.91 o
 -15   2   4        3.97       10.68     11.98 o
 -14   2   4        0.22        0.09     10.80 o
 -13   2   4       38.18       32.67     11.27 o
 -12   2   4     1171.34     1173.24     26.47 o
 -11   2   4      199.81      206.60     12.68 o
 -10   2   4       19.00       11.72      6.61 o
  -9   2   4        5.17       11.68      5.72 o
  -8   2   4      654.27      621.46     13.04 o
  -7   2   4     1523.29     1484.35     25.38 o
  -6   2   4     1586.73     1595.68     19.63 o
  -5   2   4     1505.73     1540.01     18.22 o
  -4   2   4      143.35      179.42      7.28 o
  -3   2   4      378.80      334.57      8.18 o
  -2   2   4      216.31      225.27      6.38 o
  -1   2   4       19.78       13.48      3.75 o
   0   2   4      117.82      122.32      6.53 o
   1   2   4     1624.66     1565.77     16.56 o
   2   2   4        3.81        6.91      2.95 o
   3   2   4      481.13      473.66     12.28 o
   4   2   4       41.81       55.63      8.80 o
   5   2   4      369.89      372.10     11.16 o
   6   2   4     1335.01     1337.47     28.49 o
   7   2   4      195.91      202.49     10.13 o
   8   2   4       13.09        6.13      9.52 o
   9   2   4      866.59      891.82     32.87 o
  10   2   4      139.41      128.97     15.06 o
  11   2   4        1.41        5.39     10.45 o
  12   2   4       44.40       18.06     12.20 o
  13   2   4      212.36      226.27     20.29 o
  14   2   4       31.20       25.88     14.22 o
 -16   3   4       10.46        4.62     13.95 o
 -15   3   4        2.74        0.82     14.21 o
 -14   3   4       21.95       13.37     15.10 o
 -13   3   4       35.28       48.48     14.21 o
 -12   3   4      686.57      754.03     25.09 o
 -11   3   4       56.40       50.17     11.05 o
 -10   3   4      709.18      666.67     42.16 o
  -9   3   4        0.45        2.47      6.17 o
  -8   3   4        2.90        4.58      4.77 o
  -7   3   4      809.49      803.77     15.12 o
  -6   3   4     2775.99     2788.88     33.39 o
  -5   3   4     1416.79     1399.44     24.92 o
  -4   3   4        9.34        7.31      3.37 o
  -3   3   4      948.14      914.63     13.45 o
  -2   3   4     1245.03     1116.40     32.08 o
  -1   3   4       49.77       33.65      6.21 o
   0   3   4      119.48      109.34      6.99 o
   1   3   4       22.49       31.58      4.11 o
   2   3   4        1.06        2.47      2.60 o
   3   3   4     4231.30     4197.10     72.79 o
   4   3   4     3651.92     3660.78     46.03 o
   5   3   4     2089.52     2097.51     24.01 o
   6   3   4      584.52      598.24     26.38 o
   7   3   4       54.49       52.94      7.82 o
   8   3   4     1408.45     1406.66     47.22 o
   9   3   4      409.55      405.32     31.48 o
  10   3   4       94.36       96.64     13.93 o
  11   3   4       74.75       68.72     13.55 o
  12   3   4      111.36      103.15     15.63 o
  13   3   4       36.09       29.54     15.52 o
  14   3   4        0.12        1.72     12.88 o
 -16   4   4       52.45       64.53     18.12 o
 -15   4   4      122.69      120.59     26.02 o
 -14   4   4        4.56        8.81     12.38 o
 -13   4   4      349.35      362.63     59.16 o
 -12   4   4        1.59        0.99      8.53 o
 -11   4   4      613.49      628.46     20.12 o
 -10   4   4       26.61       17.17      7.62 o
  -9   4   4      132.23      129.85     10.74 o
  -8   4   4      130.29      125.89     11.71 o
  -7   4   4        6.42        9.99      4.67 o
  -6   4   4        1.22        4.47      3.95 o
  -5   4   4      493.63      437.62     10.65 o
  -4   4   4       57.63       71.94      5.58 o
  -3   4   4      248.84      233.68      7.38 o
  -2   4   4      783.01      684.43     26.72 o
  -1   4   4      785.49      842.23     21.52 o
   0   4   4     2983.44     2970.82     25.57 o
   1   4   4      672.54      663.29     16.09 o
   2   4   4      153.93      173.62      7.80 o
   3   4   4     2290.03     2108.73    636.83 o
   4   4   4      456.92      463.45     11.91 o
   5   4   4      139.95      133.94     34.67 o
   6   4   4      390.29      369.46     93.07 o
   7   4   4       48.43       48.33      7.75 o
   8   4   4      767.53      766.13     23.65 o
   9   4   4       70.51       57.27     10.13 o
  10   4   4      328.04      253.50    124.39 o
  11   4   4       12.74       11.94     11.90 o
  12   4   4       70.78       62.42     20.64 o
  13   4   4        6.69       11.43     12.45 o
 -16   5   4        1.91       31.01     14.83 o
 -15   5   4       31.27       21.37     13.56 o
 -14   5   4        5.67       14.49     10.91 o
 -13   5   4       96.03       78.37     24.99 o
 -12   5   4       18.81       24.20      9.61 o
 -11   5   4       35.43       26.68      8.59 o
 -10   5   4      243.34      247.41     24.67 o
  -9   5   4      871.22      893.19     22.14 o
  -8   5   4     1000.41     1000.68     22.89 o
  -7   5   4       19.55       13.57      4.48 o
  -6   5   4      394.03      413.63     10.74 o
  -5   5   4      150.32      156.51      8.60 o
  -4   5   4       52.52       42.83      6.18 o
  -3   5   4        1.36        3.35      4.31 o
  -2   5   4     2101.81     2079.14     35.42 o
  -1   5   4      841.80      834.01     34.44 o
   0   5   4     1264.86     1264.44     32.89 o
   1   5   4       25.34       30.49      4.42 o
   2   5   4      327.97      374.96      7.73 o
   3   5   4      891.23      858.72     16.95 o
   4   5   4      407.25      387.76     93.13 o
   5   5   4      618.00      587.05    145.88 o
   6   5   4      740.11      728.03    165.16 o
   7   5   4       37.29       28.41      9.38 o
   8   5   4       58.05       58.09      7.54 o
   9   5   4      115.26      100.07      9.67 o
  10   5   4        2.92       13.01     12.64 o
  11   5   4      168.93      183.19     81.64 o
  12   5   4       37.28       45.53     12.23 o
  13   5   4       16.98        2.66     17.98 o
 -15   6   4      117.43      126.02     62.91 o
 -14   6   4       87.33       92.45     17.87 o
 -13   6   4       36.54       15.12      9.14 o
 -12   6   4      104.40      117.75     51.04 o
 -11   6   4       80.36       79.64     19.88 o
 -10   6   4       18.79       26.61      6.07 o
  -9   6   4     1037.49     1052.10     46.27 o
  -8   6   4        0.86        5.37      6.73 o
  -7   6   4        5.84       13.32      7.35 o
  -6   6   4      323.65      332.08     14.84 o
  -5   6   4      126.85      127.73      8.62 o
  -4   6   4     1481.85     1501.43     34.91 o
  -3   6   4      223.09      242.98     10.60 o
  -2   6   4       16.30       30.65      5.80 o
  -1   6   4      109.68      123.56      8.90 o
   0   6   4      771.79      764.89     38.41 o
   1   6   4      314.97      335.11     20.26 o
   2   6   4       71.01       62.24      6.11 o
   3   6   4        7.52       10.44      6.41 o
   4   6   4       39.92       41.67     13.61 o
   5   6   4     1821.98     1693.55    414.69 o
   6   6   4      955.46      895.94    224.45 o
   7   6   4     1025.94      970.87    239.02 o
   8   6   4      357.49      368.72    100.63 o
   9   6   4      278.84      269.79     50.40 o
  10   6   4        6.29        7.26      9.30 o
  11   6   4        6.16        0.00     14.19 o
  12   6   4       39.37       31.87     19.11 o
  13   6   4      167.11      189.25     27.13 o
 -15   7   4        2.51       16.20     23.80 o
 -14   7   4      281.67      270.41    144.79 o
 -13   7   4        4.76       16.19     19.52 o
 -12   7   4       77.98       39.02     20.61 o
 -11   7   4       12.88       17.06     17.37 o
 -10   7   4      208.53      203.10     53.68 o
  -9   7   4      256.03      229.78     37.33 o
  -8   7   4        2.90        4.53      7.86 o
  -7   7   4       27.31       28.13      8.71 o
  -6   7   4       38.99       39.12     11.53 o
  -5   7   4      302.60      321.54     12.61 o
  -4   7   4       18.78       24.78      6.68 o
  -3   7   4      359.57      382.23     15.37 o
  -2   7   4      614.41      656.79     20.56 o
  -1   7   4      938.59     1036.53     25.23 o
   0   7   4      147.04      134.81     10.19 o
   1   7   4      187.51      215.26     12.08 o
   2   7   4      727.77      701.67     20.35 o
   3   7   4        1.15        0.85      6.15 o
   4   7   4      996.16      959.83    241.70 o
   5   7   4      865.69      822.38    201.99 o
   6   7   4       14.87        8.60      8.64 o
   7   7   4     1707.21     1708.77    411.78 o
   8   7   4      258.75      273.45     15.33 o
   9   7   4        0.81       11.06     10.61 o
  10   7   4        2.78        5.92     10.09 o
  11   7   4       42.65       68.03     31.36 o
  12   7   4      129.00      167.13     89.62 o
 -14   8   4       77.02       32.59     24.34 o
 -13   8   4       19.65       19.42     20.58 o
 -12   8   4      227.11      252.73    114.37 o
 -11   8   4       30.33       24.73     18.92 o
 -10   8   4      538.52      462.62    229.14 o
  -9   8   4      207.75      158.62     56.14 o
  -8   8   4      350.37      280.23     25.72 o
  -7   8   4      132.87       75.38     19.65 o
  -6   8   4       24.33       30.23      8.92 o
  -5   8   4       47.34       32.32      8.10 o
  -4   8   4        1.21        6.95      5.87 o
  -3   8   4        5.47        8.09      5.85 o
  -2   8   4        6.10        6.81      5.63 o
  -1   8   4      267.15      304.73     12.18 o
   0   8   4      333.02      329.18     14.63 o
   1   8   4      446.77      461.25    112.77 o
   2   8   4        4.12        1.68      6.27 o
   3   8   4        1.59        2.85      7.68 o
   4   8   4     1123.65     1115.92     30.50 o
   5   8   4     1159.21     1154.02     31.82 o
   6   8   4      426.15      409.54     21.94 o
   7   8   4      143.18      153.93     21.44 o
   8   8   4        0.69        6.01     11.39 o
   9   8   4        5.82       33.72     15.82 o
  10   8   4       40.23       14.78     15.00 o
  11   8   4      103.90       79.72     21.32 o
  12   8   4       55.89       90.08     41.71 o
 -14   9   4       34.50       43.90     25.27 o
 -13   9   4       26.01       16.15     21.54 o
 -12   9   4       28.74       30.29     21.88 o
 -11   9   4      193.89      210.68    102.85 o
 -10   9   4       62.82       54.27     21.38 o
  -9   9   4      558.14      537.02    284.32 o
  -8   9   4      457.37      365.99    118.28 o
  -7   9   4        1.93        2.07      7.21 o
  -6   9   4       22.02       31.63      9.40 o
  -5   9   4      333.78      334.62     15.65 o
  -4   9   4      380.16      401.90     18.11 o
  -3   9   4       35.16       39.13      8.16 o
  -2   9   4        0.01        9.77      6.18 o
  -1   9   4       51.16       55.36      8.07 o
   0   9   4       59.40       63.68      7.97 o
   1   9   4      338.66      319.35     13.53 o
   2   9   4       67.60       55.43     15.71 o
   3   9   4      466.35      452.78     27.39 o
   4   9   4     2123.33     2107.05     42.89 o
   5   9   4      802.74      802.24     36.91 o
   6   9   4      266.10      321.71     44.64 o
   7   9   4        1.21        7.59     12.84 o
   8   9   4       84.03       71.70     18.86 o
   9   9   4       14.58       15.68     15.29 o
  10   9   4       84.66       73.62     21.41 o
  11   9   4        7.12        5.20     16.75 o
 -13  10   4        0.23        5.83     21.68 o
 -12  10   4        4.21       10.99     20.30 o
 -11  10   4       27.60       18.50     19.75 o
 -10  10   4       15.99        9.77     18.25 o
  -9  10   4        0.22        6.68     16.26 o
  -8  10   4        1.17       10.07     15.97 o
  -7  10   4        0.83        7.94     12.24 o
  -6  10   4       85.66       66.48     23.99 o
  -5  10   4      207.01      212.08     27.89 o
  -4  10   4       52.95       43.73     10.11 o
  -3  10   4      314.74      316.54     22.00 o
  -2  10   4      113.41      112.19     11.41 o
  -1  10   4      937.30      952.89     22.43 o
   0  10   4       36.77       29.45      7.95 o
   1  10   4       93.77       87.70     26.62 o
   2  10   4        5.41        4.19      7.81 o
   3  10   4       44.57       50.71     14.91 o
   4  10   4       54.40       53.54     15.70 o
   5  10   4      255.50      285.77     53.09 o
   6  10   4      271.89      293.93     37.22 o
   7  10   4      347.07      350.79     61.11 o
   8  10   4       48.61       45.81     21.15 o
   9  10   4       16.60        5.54     14.81 o
  10  10   4        0.15        7.28     16.21 o
  11  10   4       67.70       63.68     22.33 o
 -12  11   4       17.64       65.41     41.54 o
 -11  11   4       58.46       33.46     29.81 o
 -10  11   4       21.82       18.55     27.21 o
  -9  11   4      120.73       67.36     48.29 o
  -8  11   4      259.11       48.43     63.20 o
  -7  11   4      906.97        1.58     88.14 o
  -6  11   4       33.03       27.49     17.48 o
  -5  11   4      126.51      129.66     25.77 o
  -4  11   4       16.87        9.16      9.01 o
  -3  11   4        1.08       11.12      7.75 o
  -2  11   4       36.47       32.43      8.66 o
  -1  11   4      423.76      446.41     17.68 o
   0  11   4        5.03        2.34      9.70 o
   1  11   4       44.25       35.95     14.90 o
   2  11   4        5.77        6.23     13.30 o
   3  11   4      486.86      483.06     32.42 o
   4  11   4      100.15      112.79     30.07 o
   5  11   4       52.73       72.34     19.00 o
   6  11   4       29.59       29.01     15.52 o
   7  11   4       21.85       12.09     13.89 o
   8  11   4        8.98        6.76     13.37 o
   9  11   4       35.22       31.60     21.10 o
  10  11   4       24.78       24.30     18.98 o
 -11  12   4       16.84        4.13     29.67 o
 -10  12   4       52.21       59.51     35.36 o
  -9  12   4        0.27        3.31     20.51 o
  -8  12   4        0.04        4.31     22.08 o
  -7  12   4       99.71       45.55     31.59 o
  -6  12   4        9.27       26.82     18.65 o
  -5  12   4       68.85       48.45     20.55 o
  -4  12   4      486.45      456.15     81.38 o
  -3  12   4      567.85      589.74     30.31 o
  -2  12   4      358.29      412.08     20.91 o
  -1  12   4      188.44      184.91     29.11 o
   0  12   4       10.01       19.15     14.70 o
   1  12   4     1035.15     1088.85     43.72 o
   2  12   4      661.91      636.30     36.62 o
   3  12   4      259.23      244.39     26.66 o
   4  12   4        0.99        9.65     13.79 o
   5  12   4        4.74        3.68     13.93 o
   6  12   4       27.00       34.83     16.99 o
   7  12   4        7.70        5.72     15.62 o
   8  12   4      123.66      122.51     25.46 o
   9  12   4       17.12       32.47     20.14 o
 -10  13   4        2.03        0.00     24.32 o
  -9  13   4        0.09        0.00     25.09 o
  -8  13   4       14.70       19.80     27.18 o
  -7  13   4        0.12        0.00     23.69 o
  -6  13   4        0.04       13.01     25.97 o
  -5  13   4       19.16        9.30     17.08 o
  -4  13   4       55.07       49.28     20.11 o
  -3  13   4      361.63      391.30     58.23 o
  -2  13   4      152.81      156.65     33.33 o
  -1  13   4       23.34       32.85     15.69 o
   0  13   4       52.60       58.11     18.16 o
   1  13   4        1.88       11.75     13.55 o
   2  13   4      832.45      944.47     44.89 o
   3  13   4       78.51       66.35     19.41 o
   4  13   4      347.68      376.65     33.14 o
   5  13   4        3.53        0.70     13.39 o
   6  13   4        1.56        5.35     14.29 o
   7  13   4       58.21       93.96     23.35 o
   8  13   4       30.76       25.32     24.02 o
  -9  14   4        1.34       14.55     34.63 o
  -8  14   4        9.98       19.01     33.43 o
  -7  14   4        2.00       67.13     34.06 o
  -6  14   4        9.13       29.41     30.95 o
  -5  14   4       28.67       14.65     19.55 o
  -4  14   4      187.47      156.98     59.52 o
  -3  14   4       33.17        7.69     18.07 o
  -2  14   4       56.97       54.87     14.18 o
  -1  14   4       55.34       67.02     18.18 o
   0  14   4        1.49       19.05     15.55 o
   1  14   4       17.17        9.46     14.95 o
   2  14   4      139.82      142.82     24.50 o
   3  14   4      214.09      239.04     70.65 o
   4  14   4        2.37       13.65     16.19 o
   5  14   4        5.34       20.68     17.40 o
   6  14   4       44.76       56.30     21.92 o
  -7  15   4        6.17       51.90     37.44 o
  -6  15   4        4.31       11.83     22.36 o
  -5  15   4      114.45      144.79     26.49 o
  -4  15   4       84.35       87.03     28.41 o
  -3  15   4        2.64       23.46     16.64 o
  -2  15   4        3.97        4.40     16.30 o
  -1  15   4      233.73      214.29     28.04 o
   0  15   4      474.56      530.97     46.21 o
   1  15   4      308.98      367.39     33.55 o
   2  15   4        6.33       10.60     16.33 o
   3  15   4       16.91       25.57     20.06 o
   4  15   4       29.33       43.10     20.57 o
  -3  16   4        1.72       20.40     32.72 o
  -2  16   4        5.10        0.00     23.77 o
  -1  16   4        9.64       17.96     17.62 o
   0  16   4        0.24        3.36     16.94 o
 -16   1   5       40.10       38.04     15.08 o
 -15   1   5        3.73        5.52     12.41 o
 -14   1   5        1.21       10.94     11.65 o
 -13   1   5        8.29       20.69     10.45 o
 -12   1   5     1073.99     1094.74     24.01 o
 -11   1   5      435.97      432.42     15.42 o
 -10   1   5      257.96      275.91     11.92 o
  -9   1   5        6.74       11.51      5.95 o
  -8   1   5        0.90        3.64      4.87 o
  -7   1   5     1121.11     1069.57     15.77 o
  -6   1   5     1384.84     1436.21     17.01 o
  -5   1   5     8222.74     8246.09     56.48 o
  -4   1   5      118.29      123.40      6.83 o
  -3   1   5      276.64      281.07      8.51 o
  -2   1   5      771.56      773.31     12.22 o
  -1   1   5      939.13      908.17     12.64 o
   0   1   5     1459.07     1425.45     15.47 o
   1   1   5     2191.94     2273.20     17.57 o
   2   1   5    10225.76    10614.10     50.50 o
   3   1   5      173.48      217.63      6.51 o
   4   1   5      886.13      902.59     10.50 o
   5   1   5       23.10       27.79      4.27 o
   6   1   5      976.17      956.84     15.45 o
   7   1   5      423.37      430.73     16.46 o
   8   1   5     1040.46     1007.93     25.44 o
   9   1   5      506.69      500.19     20.39 o
  10   1   5       48.80       48.55     11.67 o
  11   1   5       72.65       60.15     11.51 o
  12   1   5      133.01      151.17     16.82 o
  13   1   5       20.17       26.02     12.23 o
 -16   2   5       26.87       38.28     15.24 o
 -15   2   5       58.71       77.74     19.64 o
 -14   2   5       26.46       33.68     12.92 o
 -13   2   5       52.93       52.54     12.14 o
 -12   2   5        6.05        4.80      7.41 o
 -11   2   5      302.22      326.69     15.15 o
 -10   2   5      616.72      630.13     16.03 o
  -9   2   5        0.00        5.69      5.55 o
  -8   2   5      163.83      153.19      8.18 o
  -7   2   5      335.44      361.92     10.25 o
  -6   2   5      299.05      297.21      9.75 o
  -5   2   5     1057.30     1111.74     16.68 o
  -4   2   5      402.84      472.91     11.27 o
  -3   2   5      283.10      290.28      8.44 o
  -2   2   5      235.50      222.53      7.36 o
  -1   2   5        2.61        7.06      3.48 o
   0   2   5       14.66        9.45      3.46 o
   1   2   5      945.22      983.41     12.49 o
   2   2   5     4620.02     4824.25     25.10 o
   3   2   5      471.40      540.83      8.70 o
   4   2   5       64.86       62.51      4.70 o
   5   2   5     2469.70     2467.75     33.76 o
   6   2   5     1750.22     1719.85     23.42 o
   7   2   5     1256.20     1230.99     26.71 o
   8   2   5       98.59      108.52     13.21 o
   9   2   5      188.22      183.10     16.06 o
  10   2   5       66.34       55.90     13.03 o
  11   2   5        6.42        4.01     10.76 o
  12   2   5       32.70       36.54     13.33 o
  13   2   5       35.24       38.81     13.61 o
 -16   3   5       10.31       14.97     17.26 o
 -15   3   5       49.28       46.24     26.26 o
 -14   3   5       20.26        4.43     14.80 o
 -13   3   5       23.83       19.37     12.96 o
 -12   3   5      939.10      890.59     32.04 o
 -11   3   5      313.93      322.80     22.11 o
 -10   3   5     1339.38     1415.47     33.84 o
  -9   3   5     1294.33     1279.25     27.05 o
  -8   3   5       65.26       76.49      7.30 o
  -7   3   5      305.96      300.64     10.24 o
  -6   3   5      135.97      155.36      8.93 o
  -5   3   5       53.66       60.70      6.00 o
  -4   3   5       29.71       42.21      4.56 o
  -3   3   5       88.45       87.08     10.50 o
  -2   3   5       46.45       29.25      4.42 o
  -1   3   5     2559.49     2586.78     52.49 o
   0   3   5     7257.09     7642.70    191.73 o
   1   3   5      881.69      933.82     17.38 o
   2   3   5       31.41       39.62      5.66 o
   3   3   5      551.75      535.63     14.03 o
   4   3   5      566.61      564.71     13.77 o
   5   3   5     1122.77     1100.47     20.35 o
   6   3   5      883.26      863.14     43.68 o
   7   3   5      124.03      106.74      8.71 o
   8   3   5      741.46      755.42     39.55 o
   9   3   5       70.41       61.12     12.24 o
  10   3   5        5.33       16.43     10.86 o
  11   3   5      146.54      128.90     15.97 o
  12   3   5        9.45        0.00     10.98 o
  13   3   5       13.31        8.76     12.57 o
 -16   4   5       46.93       45.54     16.55 o
 -15   4   5       12.71       22.05     14.11 o
 -14   4   5       11.19       22.58     12.00 o
 -13   4   5        0.34        9.63      9.95 o
 -12   4   5        5.11        8.65      9.22 o
 -11   4   5      127.90       80.56     11.87 o
 -10   4   5      414.34      425.93     16.82 o
  -9   4   5      114.39      109.64     11.08 o
  -8   4   5     1135.02     1182.44     24.09 o
  -7   4   5       60.68       61.44      6.37 o
  -6   4   5      720.93      756.29     13.18 o
  -5   4   5      529.08      527.70     12.25 o
  -4   4   5      153.23      150.32      7.03 o
  -3   4   5       21.75       22.43      5.16 o
  -2   4   5      931.47      929.15     18.15 o
  -1   4   5      365.71      313.30     15.83 o
   0   4   5     1660.08     1793.30     37.45 o
   1   4   5      157.36      156.97      9.78 o
   2   4   5       48.15       60.69      6.07 o
   3   4   5        5.69        8.07      6.56 o
   4   4   5     2084.36     2083.92     26.68 o
   5   4   5      708.14      692.91     17.45 o
   6   4   5        0.03        7.75      6.06 o
   7   4   5     1429.09     1348.87     29.09 o
   8   4   5       19.03       17.07      8.28 o
   9   4   5      439.18      423.34    204.94 o
  10   4   5      536.54      613.59     26.69 o
  11   4   5      252.32      264.26     70.77 o
  12   4   5        4.99        1.05     12.19 o
  13   4   5       18.89       34.54     14.98 o
 -16   5   5        0.40        2.44     13.27 o
 -15   5   5      130.27      135.88     17.72 o
 -14   5   5        0.64        5.18     10.70 o
 -13   5   5        1.50       19.16     10.19 o
 -12   5   5        4.03        7.33      9.11 o
 -11   5   5       99.95      107.74     13.50 o
 -10   5   5       33.42       27.10      7.59 o
  -9   5   5       93.63      101.43     17.81 o
  -8   5   5     1229.40     1253.58     18.36 o
  -7   5   5      586.81      579.38     16.98 o
  -6   5   5      242.77      236.36     11.03 o
  -5   5   5      134.46      140.25      7.16 o
  -4   5   5      811.04      763.57     20.57 o
  -3   5   5      217.79      201.13      8.77 o
  -2   5   5      503.92      553.10     20.12 o
  -1   5   5     2099.10     2290.99     71.04 o
   0   5   5      171.09      196.37      8.89 o
   1   5   5     2484.31     2641.24     89.47 o
   2   5   5       28.74       34.06      6.44 o
   3   5   5      531.90      476.65    142.90 o
   4   5   5      937.55      924.49    228.76 o
   5   5   5      220.65      227.53     56.26 o
   6   5   5     4172.71     3930.90    943.77 o
   7   5   5       88.97       78.37     15.74 o
   8   5   5      229.22      229.36     11.15 o
   9   5   5        0.89        4.87      7.43 o
  10   5   5       10.13        5.93     10.21 o
  11   5   5        0.68        2.87     15.51 o
  12   5   5        2.12       19.18     19.06 o
  13   5   5        0.53        5.82     19.24 o
 -15   6   5        9.80       14.81     13.50 o
 -14   6   5       45.16       53.12     16.80 o
 -13   6   5      237.88      239.39     44.46 o
 -12   6   5      220.19      245.95    118.10 o
 -11   6   5       31.81       61.36     14.36 o
 -10   6   5       49.70       51.40      9.47 o
  -9   6   5      183.55      194.89     24.72 o
  -8   6   5      571.67      530.99     24.75 o
  -7   6   5      137.72      133.46     11.63 o
  -6   6   5      909.16      923.60     20.73 o
  -5   6   5      480.30      493.59     14.60 o
  -4   6   5      337.19      323.01     11.91 o
  -3   6   5       21.92       20.55      5.84 o
  -2   6   5     2560.54     2505.30     41.96 o
  -1   6   5      272.92      260.77     10.40 o
   0   6   5       92.59       88.75     11.36 o
   1   6   5       93.54      104.20      6.81 o
   2   6   5      963.88      961.14     24.89 o
   3   6   5       35.70       31.69      9.79 o
   4   6   5     1301.41     1214.14     22.71 o
   5   6   5     1435.10     1433.25     25.97 o
   6   6   5       13.97        9.44      7.30 o
   7   6   5      213.73      211.83     20.45 o
   8   6   5      521.41      593.35     22.77 o
   9   6   5       36.31       34.17     10.26 o
  10   6   5        8.50       18.10     12.01 o
  11   6   5      144.26      156.87     58.70 o
  12   6   5       27.47       19.73     14.27 o
 -15   7   5       36.89       58.47     30.80 o
 -14   7   5        8.71       22.23     20.82 o
 -13   7   5       24.24       33.96     21.03 o
 -12   7   5       61.47       47.83     21.84 o
 -11   7   5       16.96       12.39     16.60 o
 -10   7   5      551.39      583.40     46.20 o
  -9   7   5      205.36      159.68     51.85 o
  -7   7   5        8.82       16.60      8.05 o
  -6   7   5       65.73       74.34      9.93 o
  -5   7   5        9.08        7.54      5.72 o
  -4   7   5      166.65      175.14     10.09 o
  -3   7   5      812.18      817.03     32.75 o
  -2   7   5      843.88      816.52     31.28 o
  -1   7   5      208.99      198.51     54.65 o
   0   7   5       92.09       92.48      9.13 o
   1   7   5      293.54      290.87     12.69 o
   2   7   5        0.78        3.15      6.23 o
   3   7   5      328.08      350.42     18.30 o
   4   7   5      525.89      497.07     21.61 o
   5   7   5      220.42      200.54     29.55 o
   6   7   5        7.92        9.63      6.55 o
   7   7   5       14.57       17.51     10.17 o
   8   7   5      193.48      196.82     46.85 o
   9   7   5      109.13      148.09     24.70 o
  10   7   5        4.12        4.67     10.99 o
  11   7   5        1.85        8.38     14.64 o
  12   7   5      125.23      130.89     22.63 o
 -14   8   5      129.17      144.55     74.43 o
 -13   8   5       35.85       15.46     20.21 o
 -12   8   5       14.89        7.00     17.03 o
 -11   8   5      427.47      324.04    171.72 o
 -10   8   5       46.38       15.74     16.97 o
  -8   8   5       10.08       11.62      9.25 o
  -7   8   5      333.00      344.80     17.27 o
  -6   8   5        5.97       16.00      8.29 o
  -5   8   5        7.99       19.08      8.28 o
  -4   8   5      285.97      267.50     22.13 o
  -3   8   5      531.65      566.23     23.98 o
  -2   8   5        1.08        2.43      6.53 o
  -1   8   5      847.55      848.08     35.90 o
   0   8   5       17.95       18.41      6.74 o
   1   8   5        3.50       10.90      6.69 o
   2   8   5      933.52      898.57     24.69 o
   3   8   5      942.40      984.51     29.19 o
   4   8   5        9.37        8.02      8.96 o
   5   8   5       32.89       34.72     10.28 o
   6   8   5        4.27        3.72     11.49 o
   7   8   5      297.07      353.15     29.12 o
   8   8   5       21.43       23.37     15.07 o
   9   8   5        0.01       11.58     13.46 o
  10   8   5       20.19       21.57     16.58 o
  11   8   5        3.07       28.24     28.38 o
 -14   9   5       23.99       12.34     32.20 o
 -13   9   5       15.84       10.48     28.25 o
 -12   9   5        7.70        5.30     26.63 o
 -11   9   5        3.94        1.38     23.46 o
 -10   9   5       75.06       59.60     30.31 o
  -9   9   5        0.39       11.49     20.80 o
  -8   9   5      211.41      156.13     41.66 o
  -7   9   5      307.96      274.17     21.94 o
  -6   9   5       67.34       54.01     10.53 o
  -5   9   5       26.84       26.36      9.17 o
  -4   9   5      623.42      606.75     21.74 o
  -3   9   5       98.07      101.16     17.28 o
  -2   9   5      242.59      230.49     19.59 o
  -1   9   5       72.93       79.84     10.19 o
   0   9   5      234.96      223.91     39.47 o
   1   9   5       21.94       17.94      8.48 o
   2   9   5      779.93      795.84     27.42 o
   3   9   5     1511.64     1502.60     36.70 o
   4   9   5       68.76       70.11     16.61 o
   5   9   5        2.41        4.01     11.12 o
   6   9   5      148.68      133.59     21.04 o
   7   9   5       76.12       68.57     18.51 o
   8   9   5       18.69        5.02     13.28 o
   9   9   5        1.92        7.12     15.04 o
  10   9   5        3.91       32.91     18.26 o
  11   9   5       12.69        5.61     17.01 o
 -13  10   5       34.40       20.32     30.15 o
 -12  10   5      187.67      131.93     80.37 o
 -11  10   5      188.26      112.30     53.87 o
 -10  10   5      384.72      259.71    151.90 o
  -9  10   5      356.57       26.49     57.89 o
  -8  10   5        6.43        1.60     21.73 o
  -7  10   5       79.45       42.83     26.07 o
  -6  10   5       33.60       21.10     10.51 o
  -5  10   5      300.31      293.36     19.75 o
  -4  10   5      403.90      409.67     19.69 o
  -3  10   5        0.20        9.78      8.06 o
  -2  10   5      357.16      355.62     16.65 o
  -1  10   5       27.44       41.91      8.98 o
   0  10   5      155.90      157.63     29.02 o
   1  10   5       67.33       50.11     11.52 o
   2  10   5       32.96       13.69     12.52 o
   3  10   5        2.13       13.56     13.95 o
   4  10   5       19.84        8.51     12.17 o
   5  10   5      681.62      725.25     37.34 o
   6  10   5       12.03       10.33     13.41 o
   7  10   5       57.92       54.70     18.25 o
   8  10   5        1.67        8.81     14.69 o
   9  10   5       24.12       21.85     16.79 o
  10  10   5        0.00        8.88     17.34 o
 -12  11   5      137.93      173.80     52.45 o
 -11  11   5       21.22       62.13     36.90 o
 -10  11   5      142.15       46.73     33.75 o
  -9  11   5        1.12        4.06     21.64 o
  -8  11   5       20.67       29.23     26.87 o
  -7  11   5        3.31        6.34     21.90 o
  -6  11   5        0.01       14.14     12.69 o
  -5  11   5       34.06       30.47     11.27 o
  -4  11   5        6.64        5.42      8.48 o
  -3  11   5      378.85      379.62     20.00 o
  -2  11   5       17.07        7.04      9.29 o
  -1  11   5       89.76       93.29     14.31 o
   0  11   5      633.14      615.63    334.74 o
   1  11   5       48.94       28.17     14.80 o
   2  11   5        0.18        0.00     10.42 o
   3  11   5        6.55        1.84     12.55 o
   4  11   5       58.14       62.30     19.98 o
   5  11   5      146.24      152.16     24.22 o
   6  11   5       14.77       21.28     15.48 o
   7  11   5       12.05       16.07     14.89 o
   8  11   5        0.75        5.36     14.83 o
   9  11   5      116.73      137.74     26.64 o
 -11  12   5        0.00        0.00     30.39 o
 -10  12   5        5.15       18.04     28.37 o
  -9  12   5        0.20        0.00     21.31 o
  -8  12   5        2.89        3.42     24.29 o
  -7  12   5       13.75        6.14     26.24 o
  -6  12   5        0.64        0.00     14.10 o
  -5  12   5       21.41       30.27     18.89 o
  -4  12   5        1.55        4.76     12.21 o
  -3  12   5       78.02       61.23     15.60 o
  -2  12   5       93.25       57.05     16.26 o
  -1  12   5        0.61        5.79     11.04 o
   0  12   5       94.25       83.51     18.87 o
   1  12   5       56.53       44.67     27.63 o
   2  12   5        1.14        5.09     13.59 o
   3  12   5       64.05       47.49     18.14 o
   4  12   5        3.04       11.50     13.67 o
   5  12   5        5.21        2.58     13.70 o
   6  12   5       55.85       62.82     19.13 o
   7  12   5       82.12       71.41     22.91 o
   8  12   5        2.65        4.47     16.97 o
 -10  13   5        0.30        8.25     33.89 o
  -9  13   5       51.87       19.06     29.36 o
  -8  13   5        5.59       12.09     30.86 o
  -7  13   5        2.28       14.70     25.36 o
  -6  13   5        6.10       27.60     20.59 o
  -5  13   5      257.42      213.49     75.45 o
  -4  13   5       70.15       58.75     18.20 o
  -3  13   5        0.06        9.02     13.26 o
  -2  13   5       59.68       61.19     14.76 o
  -1  13   5       99.88       77.89     22.15 o
   0  13   5       26.23       36.58     16.05 o
   1  13   5       24.07       22.83     15.72 o
   2  13   5       87.82      106.92     32.98 o
   3  13   5      309.89      382.55     35.88 o
   4  13   5        5.16       11.74     14.32 o
   5  13   5      138.39       95.10     22.89 o
   6  13   5       60.75       54.11     24.51 o
   7  13   5       93.64       95.79     25.15 o
  -8  14   5        7.56        1.81     28.58 o
  -7  14   5       39.39       52.32     36.49 o
  -6  14   5       19.98        0.00     18.13 o
  -5  14   5       42.34       40.25     20.83 o
  -4  14   5       75.71       66.55     26.15 o
  -3  14   5        9.66       11.13     15.31 o
  -2  14   5       28.07       12.42     19.40 o
  -1  14   5       69.05       64.78     19.11 o
   0  14   5        2.79        9.50     15.46 o
   1  14   5        8.03       16.98     16.34 o
   2  14   5       43.29       69.28     20.65 o
   3  14   5       29.76       46.51     19.61 o
   4  14   5       21.22       43.40     19.72 o
   5  14   5       29.51       44.61     19.25 o
  -6  15   5       25.61       63.28     37.96 o
  -5  15   5        5.20       13.34     21.83 o
  -4  15   5        1.31        6.50     20.20 o
  -3  15   5       30.17       38.84     31.48 o
  -2  15   5       18.42       13.10     20.79 o
  -1  15   5       19.19       22.77     17.10 o
   0  15   5        0.16        2.44     15.14 o
   1  15   5      255.85      248.59     30.64 o
   2  15   5        2.52        3.76     17.66 o
   3  15   5      502.47      551.56     70.00 o
 -17   0   6        0.17        0.00     28.75 o
 -16   0   6      186.51      190.73     28.27 o
 -15   0   6       25.41       13.00     17.60 o
 -14   0   6       32.71       10.57     17.49 o
 -13   0   6       39.53       51.24     24.11 o
 -12   0   6       49.36       68.00     14.01 o
 -11   0   6     2056.13     2090.67     41.26 o
 -10   0   6      992.99      993.01     26.53 o
  -9   0   6      658.42      694.21     21.88 o
  -8   0   6      316.82      320.76     15.47 o
  -7   0   6      258.18      223.77     12.84 o
  -6   0   6     3214.03     3198.81     36.35 o
  -5   0   6      143.84      148.70     12.11 o
  -4   0   6    12116.70    12428.60     65.52 o
  -3   0   6      522.42      482.24     22.72 o
  -2   0   6       35.14       12.51      6.58 o
  -1   0   6      299.12      335.39     14.29 o
   0   0   6     8039.72     8502.42     42.70 o
   1   0   6      332.27      364.25     10.68 o
   2   0   6       47.63       41.58      5.56 o
   3   0   6     1784.65     1915.88     26.00 o
   4   0   6     3548.74     3477.33     28.57 o
   5   0   6      919.04      963.37     22.77 o
   6   0   6     1415.90     1403.54     57.39 o
   7   0   6       18.44       14.75     12.56 o
   8   0   6      104.20       88.43     22.04 o
   9   0   6      713.97      691.65     31.13 o
  10   0   6      257.01      218.98     22.25 o
  11   0   6        1.61       11.45     14.40 o
  12   0   6       23.80        6.58     15.30 o
  13   0   6       49.43       26.53     26.84 o
 -16   1   6       49.39       43.29     15.26 o
 -15   1   6       51.49       66.29     15.26 o
 -14   1   6        0.44       14.53     11.90 o
 -13   1   6      130.14      118.95     17.59 o
 -12   1   6        1.82        3.65      7.05 o
 -11   1   6      729.38      722.84     17.94 o
 -10   1   6      145.27      146.53      9.63 o
  -9   1   6      132.03      135.86      8.78 o
  -8   1   6      108.34      105.01      7.70 o
  -7   1   6      600.60      560.67     12.72 o
  -6   1   6      923.62      989.33     16.36 o
  -5   1   6     4510.88     4714.89     34.70 o
  -4   1   6      849.83      862.49     15.11 o
  -3   1   6    11890.84    12090.30     47.53 o
  -2   1   6     1261.25     1230.94     15.62 o
  -1   1   6      356.51      300.12      8.27 o
   0   1   6        1.17        2.75      3.50 o
   1   1   6     2322.74     2439.33     20.27 o
   2   1   6       66.15       81.56      4.85 o
   3   1   6      513.24      520.65     10.30 o
   4   1   6       17.58       15.39      3.77 o
   5   1   6       55.17       48.09      6.86 o
   6   1   6      492.42      491.24     16.00 o
   7   1   6       43.88       38.25      8.56 o
   8   1   6        7.44        5.94      7.96 o
   9   1   6       65.93       59.21     11.05 o
  10   1   6        0.40       14.53     10.10 o
  11   1   6       48.41       48.87     12.71 o
  12   1   6        0.77        0.44     11.49 o
  13   1   6       24.31        9.49     12.42 o
 -16   2   6       35.11       24.23     14.70 o
 -15   2   6       21.58       30.60     13.46 o
 -14   2   6      773.88      829.53     29.61 o
 -13   2   6      172.44      162.63     15.27 o
 -12   2   6        6.89       14.37      7.65 o
 -11   2   6      311.02      344.70     13.94 o
 -10   2   6     1375.57     1368.92     38.75 o
  -9   2   6      338.25      356.63     11.88 o
  -8   2   6        1.93        5.21      5.12 o
  -7   2   6     2529.40     2494.96     25.75 o
  -6   2   6     1952.69     1993.09     24.89 o
  -5   2   6       18.98       27.53      5.13 o
  -4   2   6      232.02      231.22      9.45 o
  -3   2   6     2192.30     2153.71     29.04 o
  -2   2   6       55.53       56.60      5.34 o
  -1   2   6       17.51       13.19      4.29 o
   0   2   6       37.90       27.52      4.18 o
   1   2   6      929.12      939.38     23.13 o
   2   2   6     1412.63     1404.95     13.75 o
   3   2   6     4816.18     4945.37     80.58 o
   4   2   6        9.47        6.11      5.00 o
   5   2   6       42.12       35.77      6.58 o
   6   2   6      224.79      227.77     16.45 o
   7   2   6       60.26       36.90     11.07 o
   8   2   6      124.71      115.41     13.52 o
   9   2   6       20.99        7.97     10.45 o
  10   2   6      115.20      100.04     15.25 o
  11   2   6       66.84       47.32     12.51 o
  12   2   6      173.67      138.42     16.94 o
  13   2   6       10.38       21.91     12.60 o
 -16   3   6        0.65       15.88     17.38 o
 -15   3   6       45.32       26.42     17.24 o
 -14   3   6        0.75        7.82     12.04 o
 -13   3   6        2.45        4.50     11.81 o
 -12   3   6      622.98      708.61     32.27 o
 -11   3   6      710.27      736.34     27.90 o
 -10   3   6     1359.20     1356.54     34.06 o
  -9   3   6        0.51        5.32      6.53 o
  -8   3   6     1508.83     1520.69     21.53 o
  -7   3   6     1662.28     1618.83     21.08 o
  -6   3   6      267.63      265.37      9.74 o
  -5   3   6      361.78      409.00     11.66 o
  -4   3   6      111.30      107.13      6.64 o
  -3   3   6       76.98       72.07      5.85 o
  -2   3   6      686.14      690.07     12.00 o
  -1   3   6      130.13      117.39      6.18 o
   0   3   6       86.24       87.34      5.55 o
   1   3   6      898.95      973.85     13.21 o
   2   3   6     1026.64     1081.62     13.19 o
   3   3   6      128.19      130.09      7.33 o
   4   3   6      309.92      319.76     76.97 o
   5   3   6      337.01      316.83     77.88 o
   6   3   6      478.83      469.45     15.73 o
   7   3   6      874.01      868.53     28.29 o
   8   3   6      151.29      142.19     14.54 o
   9   3   6       11.46       10.72     10.97 o
  10   3   6       19.91       27.16     12.05 o
  11   3   6      163.09      138.37     24.76 o
  12   3   6       21.30       22.54     13.36 o
  13   3   6       75.56       77.72     17.72 o
 -16   4   6       10.71        7.03     14.02 o
 -15   4   6        0.35        9.60     12.66 o
 -14   4   6       10.96       19.17     13.77 o
 -13   4   6       21.69       20.63     10.51 o
 -12   4   6       58.71       62.68     20.67 o
 -11   4   6      148.11      141.44     14.50 o
 -10   4   6      969.48      935.41     29.00 o
  -9   4   6      157.14      156.70     13.95 o
  -8   4   6      445.05      439.49     16.99 o
  -7   4   6        2.40        8.87      5.08 o
  -6   4   6       51.69       50.19      5.82 o
  -5   4   6      169.10      179.50     12.19 o
  -4   4   6       41.19       35.03      8.54 o
  -3   4   6      607.13      601.90     28.87 o
  -2   4   6     4768.25     4658.22     70.83 o
  -1   4   6     1740.57     1818.43     36.30 o
   0   4   6      135.18      135.27     12.60 o
   1   4   6        7.04        6.92      4.29 o
   2   4   6      605.51      593.93     17.84 o
   3   4   6      720.15      747.02     17.47 o
   4   4   6        0.30        3.09      4.73 o
   5   4   6     1603.87     1553.65     34.05 o
   6   4   6      211.52      219.30     11.35 o
   7   4   6       43.14       39.76      7.84 o
   8   4   6        7.66        5.66     10.01 o
   9   4   6      496.25      513.60     24.64 o
  10   4   6      172.35      143.66     27.31 o
  11   4   6      373.11      332.71     69.76 o
  12   4   6        7.01       21.89     15.73 o
 -16   5   6        9.71       13.94     14.62 o
 -15   5   6       47.60       46.23     13.41 o
 -14   5   6      254.91      253.88     61.58 o
 -13   5   6       47.95       55.92     11.94 o
 -12   5   6      108.16      105.40     25.73 o
 -11   5   6        0.50        2.65      7.11 o
 -10   5   6      658.30      693.20     26.60 o
  -9   5   6      440.63      439.19     16.22 o
  -8   5   6     1224.19     1220.14     18.68 o
  -7   5   6     1122.96     1140.01     19.97 o
  -6   5   6      933.69      935.83     23.07 o
  -5   5   6       45.67       39.10      5.87 o
  -4   5   6        0.96        5.78      4.76 o
  -3   5   6        8.30        3.28      4.48 o
  -2   5   6      954.00      936.74     24.74 o
  -1   5   6      681.66      669.24     14.46 o
   0   5   6       17.91       13.58      5.24 o
   1   5   6      529.10      526.41     12.22 o
   2   5   6      543.58      544.28     24.91 o
   3   5   6      114.17      104.76     22.41 o
   4   5   6        0.08        5.56      6.46 o
   5   5   6        2.59        8.22      7.02 o
   6   5   6       54.82       76.71     12.03 o
   7   5   6       38.72       39.44      8.49 o
   8   5   6        0.46        0.66      8.70 o
   9   5   6      208.17      178.68     96.99 o
  10   5   6      124.53      131.65     67.50 o
  11   5   6       39.21       56.88     33.01 o
  12   5   6       27.13       23.04     18.73 o
 -15   6   6      268.06      297.48     73.99 o
 -14   6   6        2.87       15.04      9.55 o
 -13   6   6       28.77       31.07      9.82 o
 -12   6   6      178.80      194.33     42.99 o
 -11   6   6       66.25       84.10     18.08 o
 -10   6   6      176.29      189.82     50.61 o
  -9   6   6      420.11      421.15     14.86 o
  -8   6   6      197.65      195.63     15.04 o
  -7   6   6      821.51      805.72     26.34 o
  -6   6   6     1902.46     1822.67     39.95 o
  -5   6   6      987.98      982.85     29.75 o
  -4   6   6       21.46       27.34      7.32 o
  -3   6   6      732.43      740.60     19.34 o
  -2   6   6       41.61       37.21      9.50 o
  -1   6   6      201.69      192.33     15.70 o
   0   6   6      445.15      422.58     29.92 o
   1   6   6     1159.09     1200.39     40.66 o
   2   6   6        1.01        4.75      5.67 o
   3   6   6       20.42       16.19      6.77 o
   4   6   6      493.15      452.75     16.99 o
   5   6   6       54.44       55.03      9.11 o
   6   6   6      174.41      163.45     12.64 o
   7   6   6       66.41       53.19     10.07 o
   8   6   6       21.82        3.87     10.61 o
   9   6   6       44.01       44.91     14.12 o
  10   6   6        2.46        2.91     12.11 o
  11   6   6      156.79      175.63     62.58 o
  12   6   6       44.09       32.30     15.55 o
 -15   7   6        0.70        9.74     27.78 o
 -14   7   6        3.08        6.86     26.95 o
 -13   7   6      176.85       84.34     45.01 o
 -12   7   6      140.70       78.72     32.40 o
 -11   7   6       58.89       37.12     26.81 o
 -10   7   6        1.14        9.95     16.91 o
  -9   7   6      164.75      144.17     39.27 o
  -8   7   6       30.08       23.15      9.99 o
  -7   7   6      388.33      392.31     26.07 o
  -6   7   6      289.49      317.60     16.88 o
  -5   7   6       15.86       14.80      7.40 o
  -4   7   6      185.72      201.38     12.60 o
  -3   7   6      152.61      188.57     13.07 o
  -2   7   6        0.81        0.61      6.59 o
  -1   7   6      538.01      549.27     22.65 o
   0   7   6      182.25      168.61     12.79 o
   1   7   6      994.25     1027.81     27.79 o
   2   7   6       62.75       56.08     20.29 o
   3   7   6        2.93        2.16      7.68 o
   4   7   6      436.93      427.13     21.17 o
   5   7   6        0.49        2.41      6.28 o
   6   7   6      145.82      143.21     22.86 o
   7   7   6      340.52      356.41     19.53 o
   8   7   6     1587.72     1631.54     37.01 o
   9   7   6      178.61      145.53     44.70 o
  10   7   6        9.41       14.59     15.75 o
  11   7   6       71.99       34.46     19.80 o
 -14   8   6        5.55        2.91     22.27 o
 -13   8   6        1.89       15.17     26.86 o
 -12   8   6      116.71       61.83     30.74 o
 -11   8   6      134.39       90.54     52.53 o
 -10   8   6        0.43        4.45     22.34 o
  -9   8   6      883.18      843.86    426.48 o
  -8   8   6      433.43      432.69    239.92 o
  -7   8   6       73.57       85.39     13.03 o
  -6   8   6       93.14       79.34     11.75 o
  -5   8   6       22.74       32.24      9.39 o
  -4   8   6       90.90      107.13     11.18 o
  -3   8   6       84.11       77.64     11.13 o
  -2   8   6       99.48       91.26     11.95 o
  -1   8   6      107.77      104.64     12.72 o
   0   8   6      294.13      263.06     45.05 o
   1   8   6       43.08       32.98     10.21 o
   2   8   6      117.10      111.13     13.43 o
   3   8   6       64.77       83.88     14.28 o
   4   8   6       63.21       54.82     11.31 o
   5   8   6      150.39      115.78     20.02 o
   6   8   6       39.75       47.48     16.35 o
   7   8   6       18.54       23.80     15.25 o
   8   8   6      197.58      183.69     28.83 o
   9   8   6        7.67       14.25     15.46 o
  10   8   6        0.34        8.37     18.88 o
  11   8   6       21.23       15.39     33.34 o
 -14   9   6       23.02       20.34     37.73 o
 -13   9   6       20.13       19.56     30.74 o
 -12   9   6       50.19       40.32     30.49 o
 -11   9   6       53.35       51.63     32.91 o
 -10   9   6       10.71       22.22     26.87 o
  -9   9   6      667.64      564.03    344.35 o
  -8   9   6      249.79      215.79     61.06 o
  -7   9   6        6.54        3.35      9.95 o
  -6   9   6       78.46       71.91     11.78 o
  -5   9   6      567.91      598.74     22.71 o
  -4   9   6      210.98      200.70     15.23 o
  -3   9   6      432.48      472.53     20.19 o
  -2   9   6      446.56      434.23     19.20 o
  -1   9   6        2.69       10.61      8.14 o
   0   9   6      380.00      360.53     64.51 o
   1   9   6       76.47       89.82     25.43 o
   2   9   6       27.09       41.55     15.97 o
   3   9   6       48.90       35.80     14.06 o
   4   9   6      111.72       69.56     17.72 o
   5   9   6        0.04        6.79     12.19 o
   6   9   6       19.73       23.65     14.87 o
   7   9   6        9.79       19.01     15.20 o
   8   9   6        0.38        3.09     13.91 o
   9   9   6       94.45       59.50     20.14 o
  10   9   6       10.61        5.90     16.84 o
 -13  10   6       13.73       36.47     35.57 o
 -12  10   6       10.43        4.11     29.20 o
 -11  10   6        0.05       36.03     27.43 o
 -10  10   6        0.45        5.10     25.02 o
  -9  10   6       24.60       13.82     25.61 o
  -8  10   6       18.02        1.59     21.82 o
  -7  10   6        0.53        5.88     15.19 o
  -6  10   6      121.77      119.05     20.86 o
  -5  10   6       39.82       41.05     10.94 o
  -4  10   6      915.23      975.34     28.37 o
  -3  10   6      971.03     1012.01     28.64 o
  -2  10   6      136.19      118.27     13.09 o
  -1  10   6      159.86      146.55     25.57 o
   0  10   6        4.17        8.67     10.55 o
   1  10   6        3.63        7.02     12.30 o
   2  10   6      128.02      128.03     19.77 o
   3  10   6       40.87       37.54     15.30 o
   4  10   6        1.76        7.37     11.59 o
   5  10   6       11.63        6.17     13.52 o
   6  10   6       85.00       95.87     22.06 o
   7  10   6       19.37       25.75     15.48 o
   8  10   6        0.15       19.82     17.09 o
   9  10   6       43.64       36.34     20.30 o
 -12  11   6       35.48        5.17     34.66 o
 -11  11   6       65.39       29.85     32.51 o
 -10  11   6       10.54        6.84     27.54 o
  -9  11   6       10.22       23.36     27.24 o
  -8  11   6        0.90        5.44     25.43 o
  -7  11   6      112.16       95.99     46.21 o
  -6  11   6       19.09        9.67     12.78 o
  -5  11   6      373.34      336.21     59.93 o
  -4  11   6       27.55       24.84     11.79 o
  -3  11   6       29.53       37.60     11.82 o
  -2  11   6       62.34       61.67     14.59 o
  -1  11   6        9.85       16.60     11.36 o
   0  11   6      682.03      660.85     34.74 o
   1  11   6      603.45      594.95     46.92 o
   2  11   6        9.62       23.47     17.02 o
   3  11   6      209.88      247.71     26.44 o
   4  11   6       99.12       93.80     36.47 o
   5  11   6      158.59      130.88     28.31 o
   6  11   6        3.39       15.01     19.58 o
   7  11   6        5.50        7.88     15.02 o
   8  11   6        6.44        3.99     15.03 o
 -11  12   6       35.87       20.18     36.44 o
 -10  12   6        5.60       16.42     28.33 o
  -9  12   6        7.52        4.59     26.46 o
  -8  12   6        8.00       20.87     29.06 o
  -7  12   6        0.28        0.00     21.02 o
  -6  12   6      370.62      366.36    109.90 o
  -5  12   6        1.80        3.71     13.97 o
  -4  12   6      127.37      120.43     21.18 o
  -3  12   6      455.17      454.17     76.01 o
  -2  12   6       45.83       41.18     17.75 o
  -1  12   6     1305.04     1306.27     48.68 o
   0  12   6       39.31       21.79     14.70 o
   1  12   6      128.68      117.37     28.50 o
   2  12   6        0.03        5.64     14.07 o
   3  12   6        0.14        3.15     13.05 o
   4  12   6        0.80       19.51     14.81 o
   5  12   6        2.13        5.56     14.94 o
   6  12   6        0.14       17.54     17.20 o
   7  12   6       16.56       33.20     18.35 o
 -10  13   6       32.13       58.04     37.15 o
  -9  13   6        0.20       19.53     31.43 o
  -8  13   6       84.56       96.83     64.56 o
  -7  13   6       20.78       35.67     33.49 o
  -6  13   6        3.84        5.72     17.63 o
  -5  13   6      121.10       98.64     37.65 o
  -4  13   6        4.48        7.36     14.15 o
  -3  13   6      238.02      203.98     43.08 o
  -2  13   6      104.51      116.72     26.80 o
  -1  13   6       28.79       12.82     17.38 o
   0  13   6        4.35        9.39     13.93 o
   1  13   6       31.79       23.41     16.29 o
   2  13   6       34.51       28.56     16.73 o
   3  13   6       20.08        9.42     16.09 o
   4  13   6       99.20      111.92     32.48 o
   5  13   6       22.49       16.95     17.82 o
   6  13   6       74.02       46.98     37.22 o
  -8  14   6       88.46       92.25     44.17 o
  -7  14   6       62.51       40.06     37.88 o
  -6  14   6       11.43       16.99     20.39 o
  -5  14   6        0.15       22.05     20.91 o
  -4  14   6       34.25       28.65     17.39 o
  -3  14   6       86.03       65.12     20.18 o
  -2  14   6       20.27       29.69     21.14 o
  -1  14   6        6.30       13.20     18.85 o
   0  14   6       25.16       28.22     24.01 o
   1  14   6        8.26       10.62     15.99 o
   2  14   6       23.35        2.83     16.09 o
   3  14   6       97.30       68.68     20.77 o
   4  14   6       33.81       55.30     20.67 o
  -5  15   6        1.48        6.28     19.83 o
  -4  15   6        0.42       12.80     19.92 o
  -3  15   6        2.97       12.35     21.20 o
  -2  15   6        0.09        5.96     20.21 o
  -1  15   6       44.51       81.17     26.73 o
   0  15   6      119.59      154.11     26.40 o
   1  15   6        4.02       18.31     17.66 o
   2  15   6       12.31       16.06     18.53 o
 -16   1   7       19.99        6.59     12.75 o
 -15   1   7      138.46      109.41     17.00 o
 -14   1   7        1.45       13.74     11.39 o
 -13   1   7      218.57      198.29     17.42 o
 -12   1   7      737.07      777.89     20.38 o
 -11   1   7      358.48      362.89     14.08 o
 -10   1   7        0.21        6.85      6.36 o
  -9   1   7      518.16      513.92     14.39 o
  -8   1   7      972.85      927.76     16.97 o
  -7   1   7        7.70        7.11      5.24 o
  -6   1   7       85.70       96.05      7.00 o
  -5   1   7       46.16       52.28      5.77 o
  -4   1   7      900.47      825.11     13.94 o
  -3   1   7      552.14      614.36     14.79 o
  -2   1   7     2171.12     2017.59     20.89 o
  -1   1   7        7.16        7.24      4.15 o
   0   1   7       46.45       59.47      4.93 o
   1   1   7      147.21      141.33      5.96 o
   2   1   7      600.23      657.69     14.44 o
   3   1   7       34.57       29.41      4.85 o
   4   1   7      298.30      311.73     10.49 o
   5   1   7       51.40       50.98      7.33 o
   6   1   7      757.05      764.27     22.16 o
   7   1   7       33.17       31.12      8.52 o
   8   1   7      414.76      422.47     17.23 o
   9   1   7       82.59       62.84     12.84 o
  10   1   7        7.46        8.82     10.37 o
  11   1   7        4.83        8.54     11.89 o
  12   1   7       49.77       44.34     14.42 o
 -16   2   7       85.92      101.48     17.54 o
 -15   2   7        0.14        8.97     12.13 o
 -14   2   7        5.96        4.51     10.05 o
 -13   2   7      216.56      194.09     15.82 o
 -12   2   7      206.02      205.81     12.86 o
 -11   2   7        3.94        8.81      6.94 o
 -10   2   7      214.22      206.34     11.46 o
  -9   2   7       20.75       17.96      6.47 o
  -8   2   7       28.23       23.03      6.24 o
  -7   2   7      647.06      661.68     14.28 o
  -6   2   7      327.72      341.91     10.59 o
  -5   2   7      290.03      328.15     10.74 o
  -4   2   7       44.30       57.94      7.43 o
  -3   2   7     2133.17     2189.96     21.01 o
  -2   2   7      354.51      360.37      9.76 o
  -1   2   7       28.73       18.88      4.51 o
   0   2   7      251.24      271.21      8.65 o
   1   2   7        7.92       16.67      5.78 o
   2   2   7       33.67       24.82      4.19 o
   3   2   7     1178.01     1212.55     17.72 o
   4   2   7       62.53       59.13      6.93 o
   5   2   7     1418.32     1456.74     21.22 o
   6   2   7       20.28       18.19      7.94 o
   7   2   7      568.00      542.57     20.40 o
   8   2   7       12.01       11.42      9.63 o
   9   2   7        0.01        8.98     10.23 o
  10   2   7      111.13      125.05     15.15 o
  11   2   7      205.63      177.67     19.33 o
  12   2   7        4.16       10.32     11.67 o
 -16   3   7       26.35        3.71     17.58 o
 -15   3   7       35.43       71.33     29.85 o
 -14   3   7      189.36      167.99     37.60 o
 -13   3   7       47.09       54.37     16.41 o
 -12   3   7      375.80      413.69    107.67 o
 -11   3   7     1243.51     1278.81     35.47 o
 -10   3   7        2.00        8.35      6.86 o
  -9   3   7     2224.02     2103.16     36.09 o
  -8   3   7      294.72      303.74     11.96 o
  -7   3   7       17.55       19.37      6.09 o
  -6   3   7       90.17       91.90     10.62 o
  -5   3   7        6.90        6.31      4.63 o
  -4   3   7      145.81      147.81      7.31 o
  -3   3   7      837.08      842.78     15.31 o
  -2   3   7       80.57      102.73      8.04 o
  -1   3   7      174.67      150.66      7.05 o
   0   3   7       31.82       35.11      4.99 o
   1   3   7      205.53      190.23      7.37 o
   2   3   7       70.01       65.48      6.04 o
   3   3   7       15.61       17.54      5.70 o
   4   3   7        9.79       13.20      5.62 o
   5   3   7      571.28      575.25     15.62 o
   6   3   7       20.16       24.33      8.92 o
   7   3   7      184.68      232.14     29.10 o
   8   3   7      164.98      162.96     15.69 o
   9   3   7      111.63      114.70     15.05 o
  10   3   7        0.34        9.78     10.96 o
  11   3   7      217.70      227.50     41.59 o
  12   3   7       33.86       26.48     14.18 o
 -16   4   7        8.37       18.46     15.12 o
 -15   4   7      151.71      146.94     45.69 o
 -14   4   7        1.19       15.57     12.12 o
 -13   4   7      328.95      330.93     82.43 o
 -12   4   7       37.30       49.35     14.34 o
 -11   4   7      137.11      125.59     33.12 o
 -10   4   7     2633.15     2727.74     56.89 o
  -9   4   7       32.17       36.11      8.38 o
  -8   4   7      950.71      947.61     19.53 o
  -7   4   7     1201.43     1145.47     18.29 o
  -6   4   7       13.86       11.66      6.69 o
  -5   4   7      306.44      301.24     10.32 o
  -4   4   7        2.23        3.20      4.09 o
  -3   4   7      748.60      754.63     17.95 o
  -2   4   7      985.96      954.62     17.70 o
  -1   4   7      339.71      337.11     15.36 o
   0   4   7       62.28       66.48      9.46 o
   1   4   7      999.65     1040.06     28.78 o
   2   4   7      101.47       87.33     15.34 o
   3   4   7      519.60      538.92     13.81 o
   4   4   7      559.94      560.07     16.77 o
   5   4   7      155.53      130.12     11.38 o
   6   4   7      179.54      174.91     13.30 o
   7   4   7      107.35      132.62     12.32 o
   8   4   7       71.73       49.48     12.80 o
   9   4   7        1.93        1.30     11.15 o
  10   4   7        0.04       13.72     12.56 o
  11   4   7       20.23        7.03     11.41 o
  12   4   7       20.63       11.70     12.73 o
 -16   5   7       35.69       42.74     17.20 o
 -15   5   7       12.16        4.07     11.47 o
 -14   5   7      666.87      734.07    352.92 o
 -13   5   7       15.48       18.99     10.69 o
 -12   5   7      112.48      150.51     37.65 o
 -11   5   7       62.08       69.65     21.98 o
 -10   5   7      547.26      548.78     25.33 o
  -9   5   7      169.29      190.67     17.54 o
  -8   5   7       67.87       66.18      7.97 o
  -7   5   7      459.00      469.92     16.59 o
  -6   5   7      150.76      140.12     10.55 o
  -5   5   7      421.79      425.98     13.82 o
  -4   5   7       33.46       35.41      6.56 o
  -3   5   7      653.78      677.19     15.64 o
  -2   5   7        5.51        8.80      5.28 o
  -1   5   7      645.82      606.05     15.59 o
   0   5   7       59.07       62.55     11.98 o
   1   5   7       15.77       15.78      6.38 o
   2   5   7      171.36      165.63     42.07 o
   3   5   7      420.16      382.51     17.20 o
   4   5   7        0.00        7.05      6.87 o
   5   5   7      166.75      159.83     12.52 o
   6   5   7       20.94       16.01      8.94 o
   7   5   7      556.86      569.32     37.86 o
   8   5   7      853.21      818.81     40.13 o
   9   5   7      499.05      430.70     33.05 o
  10   5   7      478.06      494.33     36.47 o
  11   5   7        0.13        9.18     14.10 o
 -15   6   7       34.30       39.66     17.45 o
 -14   6   7        1.20        0.00      9.91 o
 -13   6   7       40.08       42.43     10.77 o
 -12   6   7       47.94       47.65      9.72 o
 -11   6   7        8.33       11.29      9.69 o
 -10   6   7       58.29       56.56     18.60 o
  -9   6   7        3.24        6.90      7.54 o
  -8   6   7     2769.65     2815.59     40.46 o
  -7   6   7       18.31       23.08      7.77 o
  -6   6   7        6.19        6.85      6.15 o
  -5   6   7      331.77      343.27     12.03 o
  -4   6   7      577.64      603.96     13.79 o
  -3   6   7      290.57      282.13     10.99 o
  -2   6   7        8.08        5.75      5.37 o
  -1   6   7       61.90       63.06      7.44 o
   0   6   7      157.27      170.66     14.23 o
   1   6   7       90.08      109.93     21.00 o
   2   6   7      112.35      118.19     31.92 o
   3   6   7      127.08      118.27     26.29 o
   4   6   7       64.21       65.72      9.48 o
   5   6   7      330.42      348.33     16.43 o
   6   6   7      407.57      399.15     18.04 o
   7   6   7        0.90        3.45      8.76 o
   8   6   7        4.48        8.17     10.54 o
   9   6   7       27.82       27.63     17.24 o
  10   6   7       69.37       73.74     20.08 o
  11   6   7       69.09       44.62     23.17 o
 -15   7   7       62.10       53.89     38.72 o
 -14   7   7        0.20        5.33     25.51 o
 -13   7   7        4.67        8.81     22.69 o
 -12   7   7       93.04       49.49     31.64 o
 -11   7   7       69.38       54.52     30.48 o
 -10   7   7       65.04       48.87     19.39 o
  -9   7   7      468.88      489.24     27.14 o
  -8   7   7     3566.12     3696.39     66.67 o
  -7   7   7      263.52      280.80     25.59 o
  -6   7   7     1502.26     1561.38     33.15 o
  -5   7   7      144.54      155.26     12.66 o
  -4   7   7      293.92      296.19     17.81 o
  -3   7   7       42.34       53.02      8.97 o
  -2   7   7       10.13       14.81      7.81 o
  -1   7   7       69.46       75.09     10.43 o
   0   7   7       61.86       54.71     11.03 o
   1   7   7      283.92      300.62     84.19 o
   2   7   7      175.61      168.03     35.42 o
   3   7   7       76.40       89.61      8.84 o
   4   7   7      108.60      106.62     10.18 o
   5   7   7       63.43       58.08      9.49 o
   6   7   7      300.20      297.73     18.75 o
   7   7   7       29.69       16.07     10.78 o
   8   7   7      412.68      491.90     24.55 o
   9   7   7       10.26        2.68     15.03 o
  10   7   7        0.00        7.55     15.33 o
  11   7   7        9.42        0.00     20.37 o
 -14   8   7        1.73        9.66     29.17 o
 -13   8   7       82.06       69.15     36.89 o
 -12   8   7       71.09       73.65     47.89 o
 -11   8   7      131.87       62.39     33.40 o
 -10   8   7       35.52       14.58     24.30 o
  -9   8   7       32.49       24.00     16.43 o
  -8   8   7      933.47      966.86     40.77 o
  -7   8   7        0.99        6.25      9.27 o
  -6   8   7        1.77        5.54      8.06 o
  -5   8   7      125.38      131.47     13.62 o
  -4   8   7        3.50        5.65      7.51 o
  -3   8   7      138.86      134.98     13.30 o
  -2   8   7     1013.61     1021.67     27.05 o
  -1   8   7        0.29        1.96      7.67 o
   0   8   7       72.54       63.57     15.41 o
   1   8   7      334.46      363.49     20.41 o
   2   8   7       59.49       70.46     13.52 o
   3   8   7      129.80      140.51     22.94 o
   4   8   7      302.08      253.52     33.84 o
   5   8   7       39.32       64.55     17.71 o
   6   8   7      176.52      160.35     23.12 o
   7   8   7       23.10       15.13     14.62 o
   8   8   7      194.56      170.87     37.51 o
   9   8   7        3.61        8.17     16.47 o
  10   8   7       20.46        3.40     30.62 o
 -14   9   7       24.27        1.49     34.31 o
 -13   9   7       33.73       29.94     35.82 o
 -12   9   7        3.44       10.61     25.26 o
 -11   9   7       16.98       13.48     24.94 o
 -10   9   7       21.58        9.06     23.59 o
  -9   9   7       30.59       22.81     27.15 o
  -8   9   7      292.37      261.09     74.58 o
  -7   9   7       50.62       75.17     15.87 o
  -6   9   7     1734.21     1808.30     54.24 o
  -5   9   7      129.86      154.18     14.75 o
  -4   9   7       36.51       41.39      9.44 o
  -3   9   7       47.14       43.15     10.25 o
  -2   9   7      354.05      337.70     17.84 o
  -1   9   7       75.29       57.56     11.91 o
   0   9   7      163.71      143.27     35.24 o
   1   9   7       19.81        9.12     12.06 o
   2   9   7      475.77      474.64     32.64 o
   3   9   7       92.96       51.10     16.46 o
   4   9   7       33.02       27.37     15.23 o
   5   9   7        3.02       13.18     14.22 o
   6   9   7      377.24      395.60     32.11 o
   7   9   7       31.47       12.12     15.97 o
   8   9   7      109.87       78.00     21.84 o
   9   9   7      168.54      192.90     29.02 o
 -13  10   7        6.21        0.00     30.49 o
 -12  10   7        0.12        6.52     20.46 o
 -11  10   7        7.15       11.59     23.82 o
 -10  10   7       51.60       15.56     26.65 o
  -9  10   7       76.03      105.33     42.42 o
  -8  10   7       43.70       30.38     26.96 o
  -7  10   7       11.22        4.44     15.69 o
  -6  10   7      445.96      479.47     74.09 o
  -5  10   7     1430.71     1533.16     40.09 o
  -4  10   7        0.79        4.11      9.80 o
  -3  10   7        2.10       11.17      9.52 o
  -2  10   7       55.47       46.87     13.15 o
  -1  10   7       17.96        5.95     12.25 o
   0  10   7      221.66      244.49     30.72 o
   1  10   7       88.30      117.06     19.96 o
   2  10   7       73.76       48.30     15.79 o
   3  10   7      180.26      169.50     23.03 o
   4  10   7       33.50       49.92     17.28 o
   5  10   7      164.41      162.81     24.74 o
   6  10   7        0.22        3.01     14.18 o
   7  10   7        9.14       29.82     17.35 o
   8  10   7       13.52        7.73     17.66 o
   9  10   7       97.98      117.70     46.50 o
 -12  11   7       46.74       53.80     38.45 o
 -11  11   7      111.16      113.94     59.43 o
 -10  11   7      182.81       98.47     51.74 o
  -9  11   7       30.61       16.79     27.36 o
  -8  11   7       12.75        5.73     24.02 o
  -7  11   7        3.56        0.00     14.10 o
  -6  11   7      124.92      128.36     37.70 o
  -5  11   7       62.35       69.40     17.88 o
  -4  11   7      192.10      164.09     31.43 o
  -3  11   7      593.92      573.95     36.25 o
  -2  11   7       33.48       26.26     12.78 o
  -1  11   7       11.38       20.24     16.78 o
   0  11   7      942.01      945.89     65.20 o
   1  11   7       26.12       43.22     16.17 o
   2  11   7      203.73      158.29     30.85 o
   3  11   7       14.78       18.48     14.69 o
   4  11   7        1.98        2.04     13.62 o
   5  11   7       11.45       29.85     16.74 o
   6  11   7      106.06      135.44     24.38 o
   7  11   7        4.34        8.94     16.81 o
   8  11   7       74.59       72.28     23.03 o
 -11  12   7        0.16        1.36     31.11 o
 -10  12   7       37.28       40.25     34.68 o
  -9  12   7       20.68       31.14     33.40 o
  -8  12   7        2.67       17.83     28.60 o
  -7  12   7       83.25      137.38     54.84 o
  -6  12   7      194.25      186.17     36.00 o
  -5  12   7      419.03      403.31     71.87 o
  -4  12   7      204.75      183.92     35.54 o
  -3  12   7       83.28       76.44     18.97 o
  -2  12   7       10.97        5.08     15.53 o
  -1  12   7        9.78       20.08     18.04 o
   0  12   7        1.32        5.54     14.82 o
   1  12   7        0.98       14.73     14.49 o
   2  12   7        0.90        4.41     13.65 o
   3  12   7      132.47      129.35     33.95 o
   4  12   7        8.06        7.66     14.32 o
   5  12   7        2.52        3.54     15.49 o
   6  12   7      129.96      109.69     24.56 o
   7  12   7        2.84       26.55     36.38 o
  -9  13   7        2.25        0.00     27.52 o
  -8  13   7        6.57        0.00     25.37 o
  -7  13   7        9.47        2.47     28.80 o
  -6  13   7       19.38        9.20     19.58 o
  -5  13   7        6.21       27.04     16.68 o
  -4  13   7      275.58      240.87     42.00 o
  -3  13   7      138.79      121.72     35.59 o
  -2  13   7      109.07       78.21     23.94 o
  -1  13   7        0.94        0.02     17.18 o
   0  13   7       39.20       57.14     22.62 o
   1  13   7       13.41       19.90     16.05 o
   2  13   7       52.39       44.71     19.01 o
   3  13   7       18.85       13.81     15.92 o
   4  13   7        3.46        7.25     16.52 o
   5  13   7       72.46       94.08     38.24 o
  -8  14   7       14.04       33.37     35.67 o
  -7  14   7        1.87        0.00     30.04 o
  -6  14   7       27.75       31.60     21.90 o
  -5  14   7      271.61      209.17     67.64 o
  -4  14   7       77.74       54.41     20.58 o
  -3  14   7       10.98       23.65     23.85 o
  -2  14   7      173.04      240.80     36.15 o
  -1  14   7      130.44      158.48     31.34 o
   0  14   7        5.17       27.48     21.74 o
   1  14   7       76.30       86.98     22.74 o
   2  14   7       22.47       12.32     16.88 o
   3  14   7       71.98       69.62     22.08 o
  -4  15   7      116.28      185.00     64.91 o
  -3  15   7        3.70       19.31     21.23 o
  -2  15   7       13.94       32.39     23.21 o
  -1  15   7       27.86       22.66     21.88 o
   0  15   7       50.19       31.66     32.08 o
 -16   0   8        2.66        7.89     18.02 o
 -15   0   8       69.74       97.81     23.46 o
 -14   0   8       34.91       30.03     19.05 o
 -13   0   8      374.68      409.41     34.91 o
 -12   0   8       92.67       92.03     16.80 o
 -11   0   8      171.58      188.18     15.83 o
 -10   0   8      292.60      310.65     17.67 o
  -9   0   8       15.74       10.96      9.02 o
  -8   0   8     1029.43     1061.93     26.60 o
  -7   0   8       30.56       19.73      8.76 o
  -6   0   8      326.69      310.65     22.05 o
  -5   0   8      246.36      236.78     13.39 o
  -4   0   8       94.54       90.94     11.48 o
  -3   0   8       26.23       13.23      8.58 o
  -2   0   8      399.88      412.00     12.98 o
  -1   0   8     1217.23     1143.85     21.50 o
   0   0   8     1144.40     1231.05     21.23 o
   1   0   8      472.60      467.03     14.84 o
   2   0   8        5.32        6.44      6.01 o
   3   0   8       83.92       83.40      9.27 o
   4   0   8        1.99        7.76      8.25 o
   5   0   8      437.53      429.93     21.26 o
   6   0   8     1234.12     1140.64     42.67 o
   7   0   8        0.03       14.82     11.45 o
   8   0   8       16.39       30.81     15.60 o
   9   0   8       71.23       67.70     16.87 o
  10   0   8       12.07       20.13     18.62 o
  11   0   8       85.82       95.96     28.21 o
 -16   1   8        0.33        2.33     13.01 o
 -15   1   8        0.10        8.27     12.13 o
 -14   1   8      175.73      158.89     16.02 o
 -13   1   8       46.98       35.10     10.75 o
 -12   1   8       16.40        5.92      8.94 o
 -11   1   8       37.84       32.92      7.83 o
 -10   1   8      116.75      115.42     11.56 o
  -9   1   8      187.00      194.65     10.43 o
  -8   1   8       32.04       42.93      7.15 o
  -7   1   8      665.71      624.92     14.62 o
  -6   1   8        1.88       10.84      5.37 o
  -5   1   8        8.09        4.35      4.91 o
  -4   1   8      302.93      274.67      9.02 o
  -3   1   8      567.47      590.86     11.84 o
  -2   1   8      245.95      263.95      8.57 o
  -1   1   8     1520.19     1446.79     28.93 o
   0   1   8     1714.99     1639.78     18.27 o
   1   1   8        2.28        7.08      4.10 o
   2   1   8      172.49      170.63      7.58 o
   3   1   8      260.29      287.57      9.94 o
   4   1   8        1.42       11.85      6.56 o
   5   1   8       55.19       59.38      9.14 o
   6   1   8       36.86       36.55      8.45 o
   7   1   8      212.38      219.37     14.90 o
   8   1   8        4.78        0.00      9.05 o
   9   1   8       16.43       18.89     11.24 o
  10   1   8       49.06       58.24     14.91 o
  11   1   8      106.02      109.55     17.64 o
 -16   2   8       89.56       79.05     16.85 o
 -15   2   8       39.83       48.27     14.13 o
 -14   2   8      101.68       79.95     13.62 o
 -13   2   8       86.41       74.99     12.91 o
 -12   2   8        4.98        6.90      8.47 o
 -11   2   8       25.68       42.92      8.64 o
 -10   2   8      115.98      102.32      9.47 o
  -9   2   8      198.92      177.02     16.22 o
  -8   2   8      344.85      350.96     12.22 o
  -7   2   8       18.12       16.71      6.08 o
  -6   2   8      390.71      399.77     13.94 o
  -5   2   8      798.38      778.42     14.71 o
  -4   2   8      197.37      191.24      8.61 o
  -3   2   8       95.34       97.82      6.88 o
  -2   2   8       96.03       93.97      6.75 o
  -1   2   8      554.09      524.69     12.81 o
   0   2   8      259.20      259.42      8.75 o
   1   2   8        3.66        3.83      4.68 o
   2   2   8       31.49       33.28      6.05 o
   3   2   8       47.01       45.39      7.23 o
   4   2   8        7.32        6.52      6.66 o
   5   2   8      156.78      150.86     11.64 o
   6   2   8      188.06      231.17     17.84 o
   7   2   8        9.31       25.86     10.59 o
   8   2   8      109.73      139.55     14.66 o
   9   2   8       84.43       86.60     14.98 o
  10   2   8        4.04       10.21     12.24 o
  11   2   8        0.09       11.78     13.66 o
 -16   3   8      155.67      243.65    121.80 o
 -15   3   8       67.30       59.36     17.34 o
 -14   3   8       32.14       36.14     14.29 o
 -13   3   8       52.15       35.24     14.61 o
 -12   3   8       20.32       22.83     10.35 o
 -11   3   8       88.60       92.12     19.86 o
 -10   3   8      220.42      255.11     15.72 o
  -9   3   8       99.30      111.86     18.19 o
  -8   3   8      372.87      369.63     13.22 o
  -7   3   8      516.78      485.93     14.19 o
  -6   3   8       56.18       61.02      7.25 o
  -5   3   8      129.08      148.32     10.71 o
  -4   3   8        1.06        3.55      4.55 o
  -3   3   8      123.54      122.38      9.05 o
  -2   3   8      500.86      501.76     16.16 o
  -1   3   8       48.54       61.00      6.05 o
   0   3   8        1.83        5.52      4.55 o
   1   3   8       69.26       82.67      7.35 o
   2   3   8      448.05      452.36     12.92 o
   3   3   8       20.93       15.43      6.79 o
   4   3   8      187.53      193.46     10.79 o
   5   3   8      318.73      347.01     14.28 o
   6   3   8      148.47      153.70     13.04 o
   7   3   8      260.67      270.21     18.04 o
   8   3   8       11.71       10.22     10.71 o
   9   3   8       19.20       25.97     17.32 o
  10   3   8      198.43      229.15     31.26 o
  11   3   8        8.75        3.04     12.66 o
 -16   4   8        2.72        4.20     16.12 o
 -15   4   8        0.97        5.44     13.14 o
 -14   4   8        0.03        1.33     11.92 o
 -13   4   8       88.74       61.52     22.19 o
 -12   4   8      110.25       93.31     23.39 o
 -11   4   8      120.52      101.99     15.73 o
 -10   4   8      152.32      171.34     34.41 o
  -9   4   8      522.85      490.00     17.04 o
  -8   4   8      156.98      148.27     10.62 o
  -7   4   8       13.67       11.91      6.61 o
  -6   4   8       63.96       53.49      7.54 o
  -5   4   8        0.26        6.44      5.39 o
  -4   4   8       52.00       44.75      6.16 o
  -3   4   8       64.85       59.62      5.93 o
  -2   4   8      701.25      702.10     12.39 o
  -1   4   8      342.77      359.78      9.92 o
   0   4   8      365.40      353.12      9.81 o
   1   4   8      788.88      757.45     14.21 o
   2   4   8      818.67      806.55     16.66 o
   3   4   8       13.14       12.30      6.56 o
   4   4   8       12.29       14.44      6.62 o
   5   4   8       13.53        6.32      6.34 o
   6   4   8        0.00        5.23      8.07 o
   7   4   8        2.76        3.56     16.81 o
   8   4   8       29.61       25.47     10.28 o
   9   4   8       25.54       29.08     11.80 o
  10   4   8       73.91       61.89     14.15 o
  11   4   8      214.87      219.81     22.44 o
 -16   5   8        0.93       16.03     50.23 o
 -15   5   8        0.04        6.90     17.56 o
 -14   5   8       47.03       35.64     13.60 o
 -13   5   8       40.41       52.40     13.55 o
 -12   5   8       19.22       12.23     10.93 o
 -11   5   8      592.36      638.23    151.46 o
 -10   5   8      199.83      181.39     28.48 o
  -9   5   8     1075.10     1089.30     21.53 o
  -8   5   8     1169.16     1133.98     25.41 o
  -7   5   8       13.31       19.99      8.36 o
  -6   5   8      138.98      156.30     10.85 o
  -5   5   8      877.67      854.58     19.23 o
  -4   5   8      310.11      278.77     13.14 o
  -3   5   8      298.50      280.04     12.32 o
  -2   5   8      168.54      186.42     11.75 o
  -1   5   8        0.14        6.55      5.51 o
   0   5   8      838.67      836.05     42.52 o
   1   5   8       91.00       88.67     24.03 o
   2   5   8       31.21       21.26      8.75 o
   3   5   8       25.32       17.47      9.12 o
   4   5   8      536.08      482.51     19.88 o
   5   5   8      146.39      135.69     13.64 o
   6   5   8       21.82       26.73     13.05 o
   7   5   8        6.85        7.72     12.36 o
   8   5   8       96.40       69.90     38.46 o
   9   5   8        0.03        2.66     11.96 o
  10   5   8       41.34       37.96     21.76 o
  11   5   8        1.89       11.02     14.87 o
 -15   6   8       25.54       33.05     18.38 o
 -14   6   8       90.15       76.21     19.13 o
 -13   6   8      179.92      172.43     60.60 o
 -12   6   8       26.01       27.64     14.91 o
 -11   6   8       84.94       85.43     24.01 o
 -10   6   8       32.36       30.65     10.07 o
  -9   6   8      232.59      229.88     34.35 o
  -8   6   8      471.40      478.42     18.46 o
  -7   6   8      900.14      894.09     23.92 o
  -6   6   8      568.44      569.67     16.45 o
  -5   6   8      996.00      987.56     19.90 o
  -4   6   8      546.12      581.34     15.94 o
  -3   6   8      277.34      294.46     13.35 o
  -2   6   8      145.45      150.32     13.51 o
  -1   6   8        0.71        7.70      6.23 o
   0   6   8       74.74       61.70     22.42 o
   1   6   8       13.39       24.89      8.62 o
   2   6   8      242.60      264.06     45.25 o
   3   6   8        6.23        3.98      8.18 o
   4   6   8      608.34      616.97     28.84 o
   5   6   8      323.97      324.76     25.58 o
   6   6   8       19.59       14.81     11.56 o
   7   6   8      294.72      292.09     23.22 o
   8   6   8      164.27      148.07     62.66 o
   9   6   8        2.75        6.93     15.68 o
  10   6   8        1.94        7.85     17.20 o
 -15   7   8        9.22       42.29     36.46 o
 -14   7   8        0.14        6.25     31.20 o
 -13   7   8        4.01       24.05     25.10 o
 -12   7   8        1.23        6.64     26.10 o
 -11   7   8       90.25       40.06     30.32 o
 -10   7   8       55.26       20.59     27.09 o
  -9   7   8      129.10      125.05     28.55 o
  -8   7   8     1509.93     1579.22     51.53 o
  -7   7   8      122.58      106.05     14.72 o
  -6   7   8      193.85      191.56     15.56 o
  -5   7   8      657.75      675.37     21.98 o
  -4   7   8       93.56      109.72     11.93 o
  -3   7   8       13.08        6.32      7.29 o
  -2   7   8        5.61        7.45      7.54 o
  -1   7   8      110.91      103.24     23.66 o
   0   7   8        6.52        9.69      8.68 o
   1   7   8      446.25      428.27    102.47 o
   2   7   8        3.79        3.55      7.02 o
   3   7   8       24.07       35.14     15.57 o
   4   7   8      189.25      170.80     13.90 o
   5   7   8       44.48       51.76     12.36 o
   6   7   8        5.45        9.33     10.77 o
   7   7   8      111.33       97.49     15.25 o
   8   7   8       36.44       32.90     18.85 o
   9   7   8       27.09       59.50     34.65 o
  10   7   8      532.87      478.62     35.24 o
 -14   8   8       13.95        0.00     30.73 o
 -13   8   8       36.51       32.08     31.36 o
 -12   8   8       83.42       66.10     37.86 o
 -11   8   8        1.18        1.43     23.25 o
 -10   8   8      108.41       50.44     29.03 o
  -9   8   8       82.97       87.88     30.16 o
  -8   8   8       55.65       27.42     18.93 o
  -7   8   8      669.20      654.66     30.40 o
  -6   8   8       82.63       63.21     13.17 o
  -5   8   8      335.51      346.55     19.84 o
  -4   8   8        0.53        4.28      7.67 o
  -3   8   8        6.28        6.29      7.49 o
  -2   8   8        6.27       14.69      9.18 o
  -1   8   8      132.52      141.14     25.07 o
   0   8   8       27.59       19.40     11.38 o
   1   8   8       66.84       55.54     17.99 o
   2   8   8       80.89       53.92     20.16 o
   3   8   8      158.35      175.73     27.94 o
   4   8   8       72.55       56.60     17.76 o
   5   8   8      176.71      152.74     23.27 o
   6   8   8        6.44       26.73     17.69 o
   7   8   8       75.31       65.67     20.01 o
   8   8   8      154.00      211.80     28.62 o
   9   8   8       33.10        2.59     26.87 o
 -13   9   8       19.30        2.35     27.61 o
 -12   9   8        0.37        5.40     28.96 o
 -11   9   8       15.57       18.18     27.49 o
 -10   9   8       15.86        5.03     23.71 o
  -9   9   8       38.22       17.32     26.87 o
  -8   9   8       76.71       81.56     23.56 o
  -7   9   8      302.69      267.04     47.31 o
  -6   9   8     1509.41     1602.76     68.20 o
  -5   9   8        3.83        2.98      9.68 o
  -4   9   8      226.46      261.07     17.72 o
  -3   9   8       42.39       36.62     10.54 o
  -2   9   8        0.15        2.53      9.46 o
  -1   9   8        6.33       12.34     12.27 o
   0   9   8      707.47      605.87     34.82 o
   1   9   8        0.62        9.66     13.80 o
   2   9   8      477.12      431.30     38.05 o
   3   9   8      126.18       92.20     19.75 o
   4   9   8      182.44      172.33     24.05 o
   5   9   8       12.42       11.89     15.23 o
   6   9   8       74.37       61.56     39.09 o
   7   9   8      165.89      192.04     27.02 o
   8   9   8      211.68      222.92     34.18 o
   9   9   8       50.32       68.68     40.97 o
 -13  10   8        2.39       11.54     33.14 o
 -12  10   8       17.43       18.83     33.51 o
 -11  10   8      106.89       71.31     37.61 o
 -10  10   8       65.74       69.30     36.39 o
  -9  10   8        5.74        7.38     26.43 o
  -8  10   8      217.78      188.85     90.77 o
  -7  10   8      138.09      113.09     23.59 o
  -6  10   8        4.86       12.19     13.56 o
  -5  10   8      130.61      133.01     19.45 o
  -4  10   8        6.13       15.04     10.04 o
  -3  10   8       39.02       26.01     13.27 o
  -2  10   8       29.46       21.27     12.16 o
  -1  10   8        8.04       18.30     14.68 o
   0  10   8       85.13       58.52     20.41 o
   1  10   8        2.15       15.74     16.75 o
   2  10   8        0.59       13.29     16.36 o
   3  10   8      124.02      120.23     21.69 o
   4  10   8       12.60       26.79     16.61 o
   5  10   8        0.18        7.68     14.64 o
   6  10   8       11.58       11.89     16.79 o
   7  10   8       92.66       95.82     24.03 o
   8  10   8      232.51      242.89     32.54 o
 -12  11   8       16.10       23.96     32.69 o
 -11  11   8        0.98       69.23     37.96 o
 -10  11   8        0.67        4.41     26.51 o
  -9  11   8        0.78        0.00     23.80 o
  -8  11   8       18.38       16.91     26.14 o
  -7  11   8        0.33        2.27     12.41 o
  -6  11   8      223.90      207.20     38.58 o
  -5  11   8        8.74       11.19     13.86 o
  -4  11   8       42.66       40.50     16.16 o
  -3  11   8        1.10        7.28     12.05 o
  -2  11   8       93.85      101.03     20.86 o
  -1  11   8       96.67       87.87     22.88 o
   0  11   8       31.29       17.04     16.79 o
   1  11   8        2.89        6.65     15.53 o
   2  11   8       49.47       65.41     23.09 o
   3  11   8       16.42       37.14     16.94 o
   4  11   8        5.38        1.93     15.07 o
   5  11   8       19.88        8.87     15.86 o
   6  11   8       40.55       32.99     19.83 o
   7  11   8      105.07      144.91     27.98 o
 -10  12   8       66.26       57.23     37.61 o
  -9  12   8       83.95       87.44     48.96 o
  -8  12   8      105.38       48.16     35.81 o
  -7  12   8       16.95       11.98     20.52 o
  -6  12   8       30.12       15.41     15.72 o
  -5  12   8      393.68      426.95     70.09 o
  -4  12   8       13.54       22.54     15.59 o
  -3  12   8       40.43       42.95     16.66 o
  -2  12   8      372.62      354.02     38.69 o
  -1  12   8      166.79      161.73     32.11 o
   0  12   8        2.66        0.00     14.87 o
   1  12   8        1.24       37.32     18.90 o
   2  12   8      198.70      207.63     42.26 o
   3  12   8       68.70       69.51     28.34 o
   4  12   8        2.32        4.99     15.52 o
   5  12   8        0.25       12.26     17.86 o
  -9  13   8        0.32       25.25     36.80 o
  -8  13   8       51.36       65.87     41.58 o
  -7  13   8      134.92      121.43     40.69 o
  -6  13   8      398.07      354.93    112.47 o
  -5  13   8       11.20       13.23     15.55 o
  -4  13   8        0.52       11.91     15.31 o
  -3  13   8      125.86      138.41     38.02 o
  -2  13   8        7.84        6.72     17.80 o
  -1  13   8       25.14       14.47     18.15 o
   0  13   8       17.06       18.64     19.79 o
   1  13   8        0.16       16.71     19.95 o
   2  13   8        5.85        3.47     19.09 o
   3  13   8        3.74       17.53     17.78 o
   4  13   8      141.91       84.81     58.46 o
  -7  14   8       11.07        0.00     32.01 o
  -6  14   8       30.29       41.53     24.14 o
  -5  14   8        1.42       12.54     17.14 o
  -4  14   8      276.56      203.87     60.95 o
  -3  14   8       26.63       43.32     23.85 o
  -2  14   8        0.03        0.00     17.28 o
  -1  14   8        2.73        0.00     18.77 o
   0  14   8        0.84        0.16     19.44 o
   1  14   8       27.69        6.02     21.97 o
   2  14   8       31.87       27.45     34.57 o
 -16   1   9       10.77       37.99     15.11 o
 -15   1   9      278.94      324.44     32.31 o
 -14   1   9       26.96       18.52     12.03 o
 -13   1   9        0.03        8.93      9.67 o
 -12   1   9      244.36      273.27     16.14 o
 -11   1   9       10.16       16.59      8.72 o
 -10   1   9        2.66        7.68      6.66 o
  -9   1   9        3.71        7.56      6.35 o
  -8   1   9        0.89       12.98      6.52 o
  -7   1   9       32.64       29.07      6.77 o
  -6   1   9        6.17        6.61      5.70 o
  -5   1   9       51.09       41.14      6.64 o
  -4   1   9        5.49        7.99      5.03 o
  -3   1   9       76.96       72.49      6.55 o
  -2   1   9        0.65        5.85      4.77 o
  -1   1   9        8.35       13.55      5.19 o
   0   1   9        0.11        4.29      4.73 o
   1   1   9      109.29      119.22      7.36 o
   2   1   9       31.20       22.02      6.06 o
   3   1   9      194.71      209.56     11.65 o
   4   1   9       63.72       60.59      8.87 o
   5   1   9       12.39       12.46      8.13 o
   6   1   9        8.89       13.28      9.28 o
   7   1   9       10.75       14.32     10.50 o
   8   1   9       22.88       21.89     12.15 o
   9   1   9       18.77       17.61     12.62 o
  10   1   9        1.86        0.00     13.43 o
  11   1   9       12.39        1.90     14.68 o
 -16   2   9       23.31       36.37     14.95 o
 -15   2   9        0.45        4.83     11.12 o
 -14   2   9        1.22        1.26     11.21 o
 -13   2   9       40.10       34.07     11.60 o
 -12   2   9       29.70       33.98     10.65 o
 -11   2   9       26.47       20.86      9.31 o
 -10   2   9        0.31        6.73      6.90 o
  -9   2   9        8.30       10.54      6.95 o
  -8   2   9        0.52        9.24      6.86 o
  -7   2   9      429.54      455.17     14.48 o
  -6   2   9        0.00        0.38      5.24 o
  -5   2   9      186.54      177.46     11.10 o
  -4   2   9     1247.68     1218.11     17.96 o
  -3   2   9      169.84      157.40      8.16 o
  -2   2   9      272.80      298.39     10.47 o
  -1   2   9      946.95      946.08     16.36 o
   0   2   9      432.20      420.23     11.96 o
   1   2   9       96.35      105.19      7.85 o
   2   2   9       39.41       42.65      9.15 o
   3   2   9      314.07      328.59     16.43 o
   4   2   9        5.50        6.31      6.93 o
   5   2   9       26.64       33.87      9.57 o
   6   2   9      389.38      406.21     28.56 o
   7   2   9        4.04        8.61      9.73 o
   8   2   9       89.50       72.15     13.96 o
   9   2   9       26.89       32.50     13.24 o
  10   2   9       41.66       60.32     15.49 o
 -16   3   9       77.61       75.15     22.01 o
 -15   3   9       27.82       28.74     16.15 o
 -14   3   9       82.87       80.33     19.87 o
 -13   3   9        0.51        8.81     12.11 o
 -12   3   9       23.56       14.42      9.55 o
 -11   3   9       78.63       57.67     13.49 o
 -10   3   9      339.51      365.68     62.40 o
  -9   3   9       16.18       16.10      6.92 o
  -8   3   9      674.11      629.04     17.02 o
  -7   3   9      111.92      109.41      9.22 o
  -6   3   9        4.34        4.65      5.96 o
  -5   3   9       32.03       45.54      6.64 o
  -4   3   9      340.44      336.83     12.30 o
  -3   3   9      269.95      278.38     10.36 o
  -2   3   9       75.24       79.43      7.14 o
  -1   3   9      207.98      206.47      9.62 o
   0   3   9      872.21      850.41     16.90 o
   1   3   9       11.99       11.90      5.96 o
   2   3   9      101.29       97.75      9.17 o
   3   3   9        0.03        1.70      6.33 o
   4   3   9      164.51      187.68     11.30 o
   5   3   9        3.88        9.90      7.42 o
   6   3   9       10.02       13.10      8.78 o
   7   3   9       17.67       25.03     12.33 o
   8   3   9        4.57        7.35     11.03 o
   9   3   9       10.08       13.31     12.95 o
  10   3   9        1.20        8.60     12.98 o
 -16   4   9       72.59       73.19     18.54 o
 -15   4   9       42.17       48.53     36.42 o
 -14   4   9       83.72      112.06     37.34 o
 -13   4   9      149.38      132.73     37.87 o
 -12   4   9       33.46       23.48     11.64 o
 -11   4   9        0.52        2.77      8.95 o
 -10   4   9        9.04        9.93      8.17 o
  -9   4   9       55.70       69.65      9.52 o
  -8   4   9      469.33      434.95     15.40 o
  -7   4   9     1499.26     1522.29     24.69 o
  -6   4   9     2018.91     1935.48     26.45 o
  -5   4   9     1183.46     1125.18     18.96 o
  -4   4   9      160.13      157.79      8.99 o
  -3   4   9      212.13      206.03     12.38 o
  -2   4   9        0.46        3.30      4.87 o
  -1   4   9      365.83      391.56     11.14 o
   0   4   9        4.97        7.07      5.58 o
   1   4   9      146.25      140.59     12.83 o
   2   4   9      119.22      132.11      9.39 o
   3   4   9      165.74      183.54     10.65 o
   4   4   9        0.99        5.96      6.35 o
   5   4   9      123.48      118.84     11.68 o
   6   4   9      107.41      120.82     11.35 o
   7   4   9       27.34       24.17      9.80 o
   8   4   9       55.16       52.63     15.82 o
   9   4   9       29.88       22.98     10.82 o
  10   4   9       88.67      113.49     14.15 o
 -15   5   9        0.42       11.32     13.85 o
 -14   5   9       98.22      114.26     30.16 o
 -13   5   9        1.99       15.40     13.43 o
 -12   5   9      158.46      126.47     36.59 o
 -11   5   9       13.80        5.13      9.35 o
 -10   5   9       82.56       63.28     16.27 o
  -9   5   9       92.22      103.04     13.45 o
  -8   5   9        3.31        6.49      6.25 o
  -7   5   9      191.43      175.71     13.15 o
  -6   5   9      391.63      377.41     26.19 o
  -5   5   9      195.87      205.46     11.95 o
  -4   5   9       19.33       28.88      7.80 o
  -3   5   9       16.10       16.15      7.18 o
  -2   5   9       83.25       85.55     12.96 o
  -1   5   9      433.04      438.44     15.29 o
   0   5   9       25.98       20.56      8.07 o
   1   5   9        0.12       10.86      7.90 o
   2   5   9       15.11       13.66      8.84 o
   3   5   9        0.18        2.90      8.05 o
   4   5   9      258.11      210.82     15.59 o
   5   5   9       91.53       76.46     20.02 o
   6   5   9       98.49      108.13     17.73 o
   7   5   9        0.05        1.18     15.43 o
   8   5   9       63.01       47.38     25.77 o
   9   5   9       15.64       11.04     24.38 o
  10   5   9      296.13      259.60     79.01 o
 -15   6   9      161.79      191.34     51.05 o
 -14   6   9       74.64       67.04     21.85 o
 -13   6   9       38.63       64.38     21.54 o
 -12   6   9        0.02        4.89     13.29 o
 -11   6   9       44.44       32.98     15.20 o
 -10   6   9       17.98       27.62     12.87 o
  -9   6   9       20.94       15.02     10.29 o
  -8   6   9      608.03      596.32     21.00 o
  -7   6   9     1648.04     1649.91     31.19 o
  -6   6   9      100.72       96.73     11.99 o
  -5   6   9     2328.91     2383.21     31.67 o
  -4   6   9        2.54        8.81      6.69 o
  -3   6   9       11.61       15.48      7.00 o
  -2   6   9       10.43       13.51      6.72 o
  -1   6   9        0.00        1.88      6.85 o
   0   6   9      195.28      185.18     16.59 o
   1   6   9       66.08       64.54     14.05 o
   2   6   9       45.69       47.17     10.23 o
   3   6   9      114.77      124.11     14.21 o
   4   6   9       21.74       23.92      9.74 o
   5   6   9      179.87      180.59     21.15 o
   6   6   9      212.34      221.91     21.62 o
   7   6   9       25.89       30.82     14.57 o
   8   6   9        5.68       18.40     17.80 o
   9   6   9      286.07      279.53    146.86 o
 -14   7   9        0.77        2.26     24.46 o
 -13   7   9       29.67       18.21     29.99 o
 -12   7   9       34.55       22.44     28.14 o
 -11   7   9        0.22        3.50     25.81 o
 -10   7   9        3.62        3.93     16.92 o
  -9   7   9       11.73       21.85     10.07 o
  -8   7   9      196.85      199.32     36.01 o
  -7   7   9      451.07      516.70     18.15 o
  -6   7   9      165.53      158.85     15.01 o
  -5   7   9      350.67      352.78     17.64 o
  -4   7   9      447.91      445.59     19.06 o
  -3   7   9      256.56      255.91     16.19 o
  -2   7   9      147.88      159.18     17.25 o
  -1   7   9       26.96       17.49      6.78 o
   0   7   9       36.64       32.75      8.81 o
   1   7   9      250.99      223.66     19.09 o
   2   7   9      111.79       97.05     18.14 o
   3   7   9       45.20       29.30     11.89 o
   4   7   9       19.32       14.67     11.32 o
   5   7   9       12.11       15.00     12.32 o
   6   7   9        0.28        3.64     12.11 o
   7   7   9       12.77       48.94     15.16 o
   8   7   9      216.30      259.62    135.45 o
   9   7   9        2.86        3.60     16.64 o
 -14   8   9        2.73        0.00     28.87 o
 -13   8   9        6.38       19.45     29.53 o
 -12   8   9      223.85      117.31     69.36 o
 -11   8   9      116.01       87.97     47.69 o
 -10   8   9       16.11        8.19     25.20 o
  -9   8   9       24.77       15.79     18.32 o
  -8   8   9       52.41       36.76     21.15 o
  -7   8   9      126.28      125.15     23.40 o
  -6   8   9       18.44       20.83     11.34 o
  -5   8   9       52.38       74.67     12.87 o
  -4   8   9       73.00       63.07     12.02 o
  -3   8   9      369.48      366.38     21.88 o
  -2   8   9      152.55      155.37     16.26 o
  -1   8   9      168.15      159.29     43.40 o
   0   8   9      147.31       95.79     36.62 o
   1   8   9      179.04      158.26     25.50 o
   2   8   9      150.63      122.16     24.96 o
   3   8   9       13.62       24.37     17.07 o
   4   8   9       26.03       30.91     19.47 o
   5   8   9       18.25       22.91     17.61 o
   6   8   9       19.99       38.25     20.12 o
   7   8   9       15.93       13.55     19.90 o
   8   8   9      768.44      926.92     59.24 o
 -13   9   9        1.34        0.00     28.75 o
 -12   9   9       43.75       28.66     33.91 o
 -11   9   9        4.15       13.39     27.17 o
 -10   9   9        1.28        8.39     25.12 o
  -9   9   9       11.11        8.68     16.41 o
  -8   9   9      296.27      318.45    100.70 o
  -7   9   9      210.73      215.59     60.56 o
  -6   9   9       48.37       21.02     14.15 o
  -5   9   9       22.16       33.24     12.45 o
  -4   9   9       59.23       46.39     12.18 o
  -3   9   9       74.67       73.85     13.98 o
  -2   9   9        0.10        3.02      9.27 o
  -1   9   9       17.06       26.52     15.19 o
   0   9   9       84.50       62.24     21.90 o
   1   9   9       43.48       30.15     21.87 o
   2   9   9       55.58       47.59     20.45 o
   3   9   9        2.29        9.55     16.59 o
   4   9   9      163.86      117.79     27.41 o
   5   9   9        2.84        8.09     18.95 o
   6   9   9       87.08      116.73     29.03 o
   7   9   9      144.06      149.55     33.60 o
   8   9   9      143.34      129.34     46.63 o
 -12  10   9       27.92       46.17     34.21 o
 -11  10   9       43.35       44.44     35.78 o
 -10  10   9       16.31       21.35     28.36 o
  -9  10   9        4.13       26.20     29.65 o
  -8  10   9      186.27      174.21     62.56 o
  -7  10   9      102.16       68.36     18.61 o
  -6  10   9       11.87       11.99     14.84 o
  -5  10   9       61.54       63.02     18.04 o
  -4  10   9       74.89       76.74     18.62 o
  -3  10   9       32.94       40.06     13.05 o
  -2  10   9       16.87        2.23     12.79 o
  -1  10   9       26.37       39.27     16.77 o
   0  10   9      190.30      163.04     35.15 o
   1  10   9       27.01       23.02     27.06 o
   2  10   9       46.76       20.02     19.12 o
   3  10   9      215.86      173.32     30.59 o
   4  10   9        0.29        0.00     16.31 o
   5  10   9      157.47      237.97     35.61 o
   6  10   9      261.66      243.17     50.59 o
   7  10   9       24.55       73.86     27.95 o
 -11  11   9       10.25       39.74     32.63 o
 -10  11   9        1.71        4.20     28.54 o
  -9  11   9        0.00        5.62     23.59 o
  -8  11   9       98.67       26.90     31.20 o
  -7  11   9        3.84        8.99     13.94 o
  -6  11   9      148.58      161.54     31.12 o
  -5  11   9      168.71      172.53     36.10 o
  -4  11   9       53.20       49.56     16.65 o
  -3  11   9        2.10       12.66     13.36 o
  -2  11   9       35.65       43.03     18.87 o
  -1  11   9        3.62        1.55     15.95 o
   0  11   9       24.29       23.21     19.22 o
   1  11   9        2.74        2.02     15.64 o
   2  11   9        7.34       14.56     18.04 o
   3  11   9      111.53       83.73     25.78 o
   4  11   9        0.18       12.27     19.48 o
   5  11   9       45.34       35.72     23.15 o
   6  11   9       34.31       30.82     24.54 o
 -10  12   9       45.87       46.53     39.64 o
  -9  12   9      109.91      159.12     49.73 o
  -8  12   9      124.87      120.61     44.73 o
  -7  12   9        0.01        5.63     15.52 o
  -6  12   9       85.65       97.31     34.72 o
  -5  12   9      110.60      125.37     37.08 o
  -4  12   9      227.31      232.43     35.99 o
  -3  12   9       92.24       87.90     24.79 o
  -2  12   9        0.66       17.69     18.27 o
  -1  12   9       20.17       41.44     22.36 o
   0  12   9        1.07       16.97     18.64 o
   1  12   9        2.15        0.00     15.57 o
   2  12   9        0.11        8.18     18.34 o
   3  12   9       97.98       89.83     39.27 o
   4  12   9        1.72        0.00     16.90 o
  -8  13   9        3.19       34.15     35.60 o
  -7  13   9       18.96       13.71     21.01 o
  -6  13   9        0.42       12.33     15.86 o
  -5  13   9       11.94        9.44     17.11 o
  -4  13   9       75.60       66.03     25.85 o
  -3  13   9      377.43      395.38     43.12 o
  -2  13   9       16.18        0.00     17.07 o
  -1  13   9       39.72       56.14     25.94 o
   0  13   9       54.76       58.89     25.01 o
   1  13   9        3.23        6.63     18.45 o
   2  13   9        0.14       24.27     23.07 o
  -5  14   9        1.46        3.46     20.60 o
  -4  14   9       29.79       40.89     24.79 o
  -3  14   9      231.12      236.59     37.88 o
  -2  14   9       24.19       56.62     25.09 o
  -1  14   9       23.40       21.59     21.89 o
 -16   0  10       32.26       54.94     23.14 o
 -15   0  10       36.98       37.72     20.97 o
 -14   0  10      177.87      226.31     38.48 o
 -13   0  10       30.57       30.93     15.96 o
 -12   0  10       39.25       43.89     15.69 o
 -11   0  10      147.96      165.22     19.77 o
 -10   0  10        0.64        2.30     10.61 o
  -9   0  10        1.95       11.49      9.15 o
  -8   0  10       48.52       48.22     11.05 o
  -7   0  10      116.04      115.56     13.21 o
  -6   0  10     1681.80     1639.19     33.04 o
  -5   0  10     2945.49     2887.36     43.31 o
  -4   0  10       29.80       23.93      9.55 o
  -3   0  10     1378.41     1365.89     28.96 o
  -2   0  10     1363.76     1247.74     31.09 o
  -1   0  10     2434.41     2357.22     37.19 o
   0   0  10     1444.90     1399.53     29.85 o
   1   0  10     1401.42     1344.67     26.90 o
   2   0  10       41.90       22.38     10.23 o
   3   0  10      384.56      346.82     20.31 o
   4   0  10        8.97       11.33     13.50 o
   5   0  10       57.26       38.71     15.07 o
   6   0  10      468.63      505.17     46.48 o
   7   0  10       44.95       67.22     31.45 o
   8   0  10       56.79       27.57     18.34 o
   9   0  10       47.23       69.67     21.55 o
  10   0  10        1.01       35.97     21.06 o
 -16   1  10      170.85      186.90     20.52 o
 -15   1  10      107.47      117.14     16.38 o
 -14   1  10       41.48       40.04     11.89 o
 -13   1  10       50.77       52.08     11.69 o
 -12   1  10       15.30       19.38      9.24 o
 -11   1  10       45.56       29.68      9.28 o
 -10   1  10       81.92       35.27      8.83 o
  -9   1  10       50.10       48.74      7.90 o
  -8   1  10      180.83      198.37     11.07 o
  -7   1  10       12.95        9.32      6.49 o
  -6   1  10       46.87       35.63      7.89 o
  -5   1  10        8.88       16.69      6.63 o
  -4   1  10      586.29      595.27     14.93 o
  -3   1  10      160.75      158.56      9.36 o
  -2   1  10        2.17        7.07      5.71 o
  -1   1  10       51.74       65.49      9.49 o
   0   1  10       67.06       64.43      7.33 o
   1   1  10        5.80       11.65      6.52 o
   2   1  10      135.26      141.96     10.21 o
   3   1  10       30.38       32.64      8.35 o
   4   1  10        0.62        5.40      9.49 o
   5   1  10      198.66      187.60     16.23 o
   6   1  10      153.42      141.13     25.01 o
   7   1  10        0.19        0.41     11.97 o
   8   1  10       20.62       31.60     14.86 o
   9   1  10      125.27       94.77     24.94 o
  10   1  10       12.86       18.28     15.76 o
 -16   2  10      314.57      367.48     71.77 o
 -15   2  10        6.08        6.48     12.93 o
 -14   2  10      142.34      136.19     22.04 o
 -13   2  10      162.34      154.52     36.79 o
 -12   2  10      217.06      214.02     45.23 o
 -11   2  10       23.95       12.92      9.73 o
 -10   2  10       15.34       15.22      8.60 o
  -9   2  10       15.38       14.06      7.78 o
  -8   2  10        4.75        6.33      6.55 o
  -7   2  10        1.66       11.71      7.00 o
  -6   2  10       71.21       85.94      9.11 o
  -5   2  10      315.76      306.91     12.63 o
  -4   2  10        6.17        7.33      5.89 o
  -3   2  10      448.50      410.50     12.66 o
  -2   2  10     2290.97     2214.53     25.33 o
  -1   2  10       26.12       24.15      6.41 o
   0   2  10       30.87       27.37      6.48 o
   1   2  10       42.26       40.25      7.63 o
   2   2  10      815.40      821.65     22.34 o
   3   2  10       10.38        8.56      7.31 o
   4   2  10        0.02        9.36      7.45 o
   5   2  10        2.45        4.62      9.08 o
   6   2  10        3.95       14.89     12.71 o
   7   2  10       45.73       44.66     14.26 o
   8   2  10       65.45       73.43     16.41 o
   9   2  10       16.31       19.95     14.77 o
  10   2  10      126.83      108.66     21.77 o
 -16   3  10      499.80      612.23     35.36 o
 -15   3  10       27.51       14.63     13.61 o
 -14   3  10        1.42       11.49     12.35 o
 -13   3  10       90.20       98.18     14.12 o
 -12   3  10      130.35      144.94     33.84 o
 -11   3  10       17.85       24.23     10.22 o
 -10   3  10        0.03        8.34      8.35 o
  -9   3  10       42.06       34.84      8.41 o
  -8   3  10      151.83      129.24     10.22 o
  -7   3  10       46.48       30.66      7.60 o
  -6   3  10       17.77       18.86      7.12 o
  -5   3  10      420.90      424.45     13.22 o
  -4   3  10      467.11      465.24     13.72 o
  -3   3  10     1220.79     1195.44     24.50 o
  -2   3  10      397.85      362.55     12.08 o
  -1   3  10       59.49       53.30      7.21 o
   0   3  10       57.85       60.97      7.86 o
   1   3  10      216.29      229.82     11.27 o
   2   3  10      780.76      740.30     31.84 o
   3   3  10      286.65      285.42     14.35 o
   4   3  10       10.37       17.62      8.25 o
   5   3  10      294.73      300.39     16.73 o
   6   3  10        8.47        6.51      9.45 o
   7   3  10       87.10       71.57     12.31 o
   8   3  10      196.71      211.41     18.80 o
   9   3  10        0.92       12.73     11.81 o
 -15   4  10       13.84       12.77     15.03 o
 -14   4  10       34.41       32.39     14.94 o
 -13   4  10       70.95       63.79     23.49 o
 -12   4  10       14.92       18.24     11.73 o
 -11   4  10      208.11      166.76     40.30 o
 -10   4  10       12.03        6.88      9.21 o
  -9   4  10       45.54       46.50     10.70 o
  -8   4  10       15.13       20.71      7.45 o
  -7   4  10      560.36      549.34     17.17 o
  -6   4  10      268.01      269.45     12.63 o
  -5   4  10      122.06      124.03      9.26 o
  -4   4  10        8.68       12.04      6.22 o
  -3   4  10       44.06       42.27      7.13 o
  -2   4  10        1.77        5.14      5.66 o
  -1   4  10      490.91      499.13     13.93 o
   0   4  10      160.52      158.63      9.69 o
   1   4  10      257.09      271.78     12.16 o
   2   4  10        1.27        7.07      6.11 o
   3   4  10       97.26      118.57      9.84 o
   4   4  10        6.33       15.36      7.71 o
   5   4  10       69.59       79.83     11.12 o
   6   4  10      154.58      159.35     14.86 o
   7   4  10       43.50       39.93     11.98 o
   8   4  10       49.86       62.23     12.23 o
   9   4  10      145.35      202.31     17.78 o
 -15   5  10       11.81        1.50     13.24 o
 -14   5  10        0.18        9.40     11.80 o
 -13   5  10       71.45       86.06     24.38 o
 -12   5  10       57.46       41.68     14.34 o
 -11   5  10       16.14       14.33      9.57 o
 -10   5  10        0.11        2.38      9.02 o
  -9   5  10       54.20       55.21     17.78 o
  -8   5  10       12.97        8.02      7.67 o
  -7   5  10      808.88      783.29     23.89 o
  -6   5  10     1563.79     1632.11     32.55 o
  -5   5  10      155.70      164.59     12.09 o
  -4   5  10      384.94      377.66     15.37 o
  -3   5  10     1679.95     1643.71     27.34 o
  -2   5  10      206.20      198.56     12.09 o
  -1   5  10      607.46      606.17     19.59 o
   0   5  10        0.22        3.49      6.98 o
   1   5  10       20.28       32.72      9.30 o
   2   5  10       40.84       38.91      9.83 o
   3   5  10        8.84        5.48      8.68 o
   4   5  10       17.72       28.03     13.40 o
   5   5  10        1.61       10.56     12.81 o
   6   5  10       87.76       92.28     17.95 o
   7   5  10      127.36      128.84     71.48 o
   8   5  10      109.41      114.98     23.54 o
   9   5  10       40.07       40.22     20.76 o
 -15   6  10       24.79       27.05     18.67 o
 -14   6  10       14.31       11.80     17.71 o
 -13   6  10        0.09        2.06     14.54 o
 -12   6  10        0.01        2.40     14.12 o
 -11   6  10       15.94       11.08     13.17 o
 -10   6  10      238.88      270.67     49.88 o
  -9   6  10       61.37       47.19     14.95 o
  -8   6  10      138.31      134.54     31.18 o
  -7   6  10       98.50       88.02     13.00 o
  -6   6  10      478.84      484.99     18.41 o
  -5   6  10      791.02      799.19     20.44 o
  -4   6  10     1742.14     1739.00     54.49 o
  -3   6  10       71.05       52.88     15.11 o
  -2   6  10       60.83       59.45      9.58 o
  -1   6  10       16.87       31.27      8.66 o
   0   6  10       22.16       16.56      8.62 o
   1   6  10       69.43       68.91     11.00 o
   2   6  10      426.40      418.96     19.33 o
   3   6  10      100.94       84.31     19.77 o
   4   6  10      274.68      246.39     21.84 o
   5   6  10      158.81      228.42     23.07 o
   6   6  10       32.05       44.04     15.29 o
   7   6  10       21.18       43.75     25.22 o
   8   6  10       17.26       10.29     17.92 o
 -14   7  10       40.21       57.03     40.22 o
 -13   7  10        7.35       21.37     30.86 o
 -12   7  10        0.74        7.56     26.88 o
 -11   7  10       49.89       32.78     17.58 o
 -10   7  10        0.16        6.17     10.31 o
  -9   7  10        1.88        3.03     10.04 o
  -8   7  10       43.78       42.04     11.60 o
  -7   7  10        2.91       16.59      8.89 o
  -6   7  10      387.58      428.68     16.68 o
  -5   7  10      480.09      493.39     16.75 o
  -4   7  10       48.11       43.73      8.48 o
  -3   7  10       23.03       12.12      7.72 o
  -2   7  10      923.71      908.82     23.98 o
  -1   7  10        1.53        5.83      8.17 o
   0   7  10      285.64      269.28     35.38 o
   1   7  10        5.03       12.52      9.82 o
   2   7  10      115.74      100.88     30.07 o
   3   7  10        5.79        4.50     11.44 o
   4   7  10      372.50      329.57     25.24 o
   5   7  10       14.59       16.79     13.28 o
   6   7  10      140.35      151.28     19.56 o
   7   7  10       46.67       65.33     17.83 o
   8   7  10        0.28        4.59     17.62 o
 -13   8  10       81.67       81.53     47.13 o
 -12   8  10       10.20       25.77     31.09 o
 -11   8  10       26.17        4.23     26.69 o
 -10   8  10        0.01        1.50     18.04 o
  -9   8  10        2.19       10.83     18.10 o
  -8   8  10        1.70        8.67     17.38 o
  -7   8  10       35.84       24.94     15.13 o
  -6   8  10      699.18      703.57    117.26 o
  -5   8  10      368.11      402.94     21.68 o
  -4   8  10       45.85       38.20     12.52 o
  -3   8  10        0.89        4.95      9.55 o
  -2   8  10       52.90       39.00     12.37 o
  -1   8  10      192.27      177.70     20.87 o
   0   8  10      348.86      349.00     29.27 o
   1   8  10        3.66        1.82     13.57 o
   2   8  10        9.53        6.47     14.59 o
   3   8  10       44.74       46.01     19.28 o
   4   8  10      188.92      182.15     30.45 o
   5   8  10        1.32       11.40     17.06 o
   6   8  10        0.16        2.76     18.69 o
   7   8  10       12.51        4.07     20.44 o
 -13   9  10        4.57       15.42     32.21 o
 -12   9  10      197.62      155.02     97.24 o
 -11   9  10        0.16        3.44     24.87 o
 -10   9  10       15.14       13.98     26.25 o
  -9   9  10       13.27        6.58     19.28 o
  -8   9  10       53.63       51.55     23.74 o
  -7   9  10       66.04       46.36     17.85 o
  -6   9  10      268.38      253.50     61.36 o
  -5   9  10      110.88       75.79     20.24 o
  -4   9  10      171.84      151.28     19.70 o
  -3   9  10        3.35       13.15     11.06 o
  -2   9  10       24.81       20.61     13.43 o
  -1   9  10       94.30       91.58     20.70 o
   0   9  10       41.06       37.72     20.96 o
   1   9  10        2.15        4.48     15.73 o
   2   9  10      101.84       83.21     23.67 o
   3   9  10       42.70       53.62     25.90 o
   4   9  10        2.32       16.76     19.67 o
   5   9  10       57.32       59.04     32.09 o
   6   9  10       40.99       24.68     21.57 o
 -12  10  10        8.79       19.98     35.31 o
 -11  10  10       14.05       37.80     32.06 o
 -10  10  10        5.86       15.93     30.33 o
  -9  10  10       11.37        1.27     17.86 o
  -8  10  10       23.80       28.08     22.55 o
  -7  10  10       51.55       46.15     17.66 o
  -6  10  10      144.38      156.43     33.71 o
  -5  10  10       83.92       49.00     17.63 o
  -4  10  10        2.43       11.81     14.85 o
  -3  10  10      129.67      132.57     40.27 o
  -2  10  10       57.83       30.27     22.62 o
  -1  10  10       99.66      116.45     26.78 o
   0  10  10       47.64       68.77     22.38 o
   1  10  10        3.03        3.01     17.59 o
   2  10  10        0.37       14.30     18.47 o
   3  10  10       62.68       39.36     23.21 o
   4  10  10      124.97      125.02     33.14 o
   5  10  10      596.71      714.08     78.70 o
 -11  11  10       69.52       99.53     43.33 o
 -10  11  10      195.09      188.41     54.55 o
  -9  11  10       60.03       39.79     34.90 o
  -8  11  10        0.78        4.02     18.00 o
  -7  11  10      123.86      113.91     22.40 o
  -6  11  10        6.48       17.71     15.69 o
  -5  11  10       46.27       22.75     16.90 o
  -4  11  10      174.43      161.69     38.21 o
  -3  11  10        6.43        3.55     16.97 o
  -2  11  10        9.99       16.48     19.41 o
  -1  11  10       59.68       41.70     29.25 o
   0  11  10      134.43      143.92     30.20 o
   1  11  10      182.82      177.29     55.08 o
   2  11  10       14.62       33.59     21.87 o
   3  11  10        0.01       25.24     20.92 o
   4  11  10        2.80       40.94     24.23 o
  -9  12  10      148.38      225.02     55.16 o
  -8  12  10       41.33        0.00     29.49 o
  -7  12  10       89.57      115.89     24.37 o
  -6  12  10        0.02        5.73     15.31 o
  -5  12  10      117.22       87.90     21.91 o
  -4  12  10       62.34       48.50     23.44 o
  -3  12  10        5.60        8.22     19.95 o
  -2  12  10       65.55       85.07     25.89 o
  -1  12  10       18.04       17.45     20.62 o
   0  12  10       55.69       63.10     24.98 o
   1  12  10      148.74      170.98     64.12 o
   2  12  10       91.60      140.41     31.78 o
   3  12  10       54.49       61.74     27.28 o
  -7  13  10       13.88       18.43     22.55 o
  -6  13  10       95.52       61.75     22.69 o
  -5  13  10        9.20       12.95     17.65 o
  -4  13  10       10.19        7.27     19.64 o
  -3  13  10       18.18       34.25     22.91 o
  -2  13  10       38.36       49.64     23.61 o
  -1  13  10       19.06       37.35     23.41 o
   0  13  10       28.47       47.34     24.30 o
   1  13  10       28.71       58.20     38.28 o
 -16   1  11       17.76       19.92     28.91 o
 -15   1  11       39.44       52.83     14.72 o
 -14   1  11      165.60      175.88     17.04 o
 -13   1  11       31.20       28.25     11.03 o
 -12   1  11       87.90       92.79     12.28 o
 -11   1  11       40.37       39.76     10.12 o
 -10   1  11        6.97        6.93      7.70 o
  -9   1  11      164.01      121.14     12.34 o
  -8   1  11       55.80       58.28      8.38 o
  -7   1  11      335.21      331.04     13.29 o
  -6   1  11       79.20       79.63     10.80 o
  -5   1  11      539.98      499.19     15.01 o
  -4   1  11     1822.48     1765.87     24.76 o
  -3   1  11     1308.61     1282.17     21.40 o
  -2   1  11     1055.09     1025.92     26.07 o
  -1   1  11     2550.18     2485.29     31.88 o
   0   1  11      267.76      242.71     12.26 o
   1   1  11      230.78      209.27     11.80 o
   2   1  11       42.88       26.14      9.52 o
   3   1  11       12.35       25.12      9.26 o
   4   1  11        7.53        8.63      9.61 o
   5   1  11        7.24        4.37     10.59 o
   6   1  11       79.57       98.50     17.42 o
   7   1  11      105.21      115.53     21.78 o
   8   1  11      174.08      171.47     21.42 o
   9   1  11       32.17       13.65     15.79 o
 -15   2  11      307.13      312.85     79.80 o
 -14   2  11        9.11       12.33     12.00 o
 -13   2  11       11.35       15.42     11.45 o
 -12   2  11       53.12       37.91     12.28 o
 -11   2  11        2.84        3.65      8.87 o
 -10   2  11       63.14       44.79     10.09 o
  -9   2  11      140.94      128.97     14.39 o
  -8   2  11      258.29      254.58     13.81 o
  -7   2  11      266.01      270.54     13.04 o
  -6   2  11      545.95      500.83     16.08 o
  -5   2  11       68.58       79.07      9.15 o
  -4   2  11     1860.01     1871.88     29.15 o
  -3   2  11     1254.13     1209.81     24.01 o
  -2   2  11       16.45       20.35      7.24 o
  -1   2  11      380.91      377.99     13.91 o
   0   2  11       65.60       68.34      9.30 o
   1   2  11      505.80      476.73     19.25 o
   2   2  11      241.23      206.63     14.48 o
   3   2  11      244.28      233.05     15.57 o
   4   2  11      523.92      512.29     32.34 o
   5   2  11       92.15       68.27     13.58 o
   6   2  11        4.53        2.16     10.79 o
   7   2  11      178.77      181.07     18.09 o
   8   2  11      169.35      167.88     18.23 o
   9   2  11        0.03       12.38     14.98 o
 -15   3  11       25.64        3.24     12.65 o
 -14   3  11       22.97       22.47     13.09 o
 -13   3  11        0.32        3.77     10.20 o
 -12   3  11        6.01       11.25     10.87 o
 -11   3  11       21.19       19.36     10.88 o
 -10   3  11        0.23       12.54     11.31 o
  -9   3  11      195.83      149.37     12.76 o
  -8   3  11       72.44       52.73      9.86 o
  -7   3  11       14.62       10.63      6.79 o
  -6   3  11      225.06      193.85     11.45 o
  -5   3  11      409.94      418.25     14.67 o
  -4   3  11      719.49      721.36     17.99 o
  -3   3  11     2491.33     2430.17     33.48 o
  -2   3  11      366.44      379.65     14.12 o
  -1   3  11      231.20      238.83     12.57 o
   0   3  11     1503.44     1520.72     25.61 o
   1   3  11      167.93      194.94     12.63 o
   2   3  11      612.85      587.38     20.45 o
   3   3  11      285.83      340.56     18.11 o
   4   3  11       24.95       37.68     11.85 o
   5   3  11        9.51        1.84     11.40 o
   6   3  11       38.65       29.91     11.83 o
   7   3  11        1.13        4.57     11.37 o
   8   3  11        0.06        6.05     11.78 o
 -15   4  11      289.87      330.66    131.29 o
 -14   4  11        0.71       14.89     13.55 o
 -13   4  11       45.80       31.25     12.83 o
 -12   4  11       41.36       53.80     13.31 o
 -11   4  11       15.27       19.58     11.46 o
 -10   4  11      263.53      250.36     47.91 o
  -9   4  11      532.78      554.06     22.02 o
  -8   4  11        8.89        5.93      8.43 o
  -7   4  11        2.81        6.44      7.56 o
  -6   4  11      242.74      249.44     12.03 o
  -5   4  11      546.57      535.27     17.50 o
  -4   4  11     2914.06     2832.42     48.58 o
  -3   4  11      207.94      209.08     18.67 o
  -2   4  11      582.69      594.65     17.27 o
  -1   4  11      286.46      271.24     20.14 o
   0   4  11     1026.03      996.16     19.28 o
   1   4  11     1042.37      944.01     20.07 o
   2   4  11      181.52      182.68     11.52 o
   3   4  11      217.51      235.76     14.02 o
   4   4  11        2.03        0.00      8.10 o
   5   4  11        2.58        1.87      9.20 o
   6   4  11       26.22       24.42     11.82 o
   7   4  11       18.70       24.62     12.57 o
   8   4  11       43.92       34.35     16.95 o
 -15   5  11       22.08       46.92     15.45 o
 -14   5  11      112.64      119.20     43.50 o
 -13   5  11        3.31       15.62     12.43 o
 -12   5  11       10.15       14.13     10.67 o
 -11   5  11      398.49      465.15     21.30 o
 -10   5  11       14.37        3.91      9.50 o
  -9   5  11      199.60      199.09     22.61 o
  -8   5  11        6.87        8.20      7.62 o
  -7   5  11      586.41      615.27     16.79 o
  -6   5  11      368.09      366.38     17.38 o
  -5   5  11     1143.35     1128.23     26.38 o
  -4   5  11      206.11      165.11     12.09 o
  -3   5  11       45.64       41.86      8.62 o
  -2   5  11       41.21       37.45      8.95 o
  -1   5  11        0.03        5.26      7.39 o
   0   5  11        0.17       13.53      9.02 o
   1   5  11      132.98      182.53     17.10 o
   2   5  11     1165.27     1109.63     31.33 o
   3   5  11        3.56        2.34     11.47 o
   4   5  11       29.73       21.27     18.35 o
   5   5  11      263.79      287.88     37.70 o
   6   5  11       63.13       85.49     21.73 o
   7   5  11       34.14       25.25     18.98 o
   8   5  11       78.57       68.23     22.47 o
 -14   6  11       71.32       45.45     18.53 o
 -13   6  11      124.31      154.31     45.65 o
 -12   6  11       80.87       71.99     18.59 o
 -11   6  11       90.39       70.21     24.60 o
 -10   6  11       18.21       21.08     13.74 o
  -9   6  11        1.74        4.72     12.42 o
  -8   6  11       43.43       31.20     13.28 o
  -7   6  11      397.17      416.42     26.83 o
  -6   6  11      852.78      893.47     24.20 o
  -5   6  11      419.89      404.38     17.74 o
  -4   6  11      571.48      602.45     20.49 o
  -3   6  11      618.74      572.75     30.86 o
  -2   6  11       16.49       23.50      9.32 o
  -1   6  11        0.06        3.37      8.73 o
   0   6  11       11.71       19.58     11.64 o
   1   6  11      142.92      137.97     27.52 o
   2   6  11      159.78      231.14     21.10 o
   3   6  11      208.39      225.82     21.55 o
   4   6  11       49.18       36.59     18.14 o
   5   6  11       23.16       21.26     14.31 o
   6   6  11       37.16       49.67     19.11 o
   7   6  11      147.07      169.72     26.51 o
 -14   7  11        6.13       46.04     38.38 o
 -13   7  11      278.87      275.80    149.74 o
 -12   7  11      104.39       72.40     21.16 o
 -11   7  11       90.05       81.25     15.63 o
 -10   7  11       27.24       18.75     12.60 o
  -9   7  11        0.75        3.57     10.62 o
  -8   7  11      183.21      185.20     37.87 o
  -7   7  11      176.32      166.33     26.76 o
  -6   7  11      540.97      571.26     30.98 o
  -5   7  11      320.41      337.08     16.26 o
  -4   7  11      638.84      640.82     21.26 o
  -3   7  11        0.39       11.08      8.23 o
  -2   7  11       67.09       60.56     10.89 o
  -1   7  11        4.91        5.20      9.62 o
   0   7  11        1.02        2.79     10.36 o
   1   7  11       73.24       87.47     30.39 o
   2   7  11       66.21       62.21     14.95 o
   3   7  11      617.50      606.56     33.45 o
   4   7  11        3.03       11.85     12.83 o
   5   7  11       71.88       52.71     16.53 o
   6   7  11        0.09        7.53     14.33 o
   7   7  11        0.09        1.49     17.20 o
 -13   8  11       30.88       37.54     37.67 o
 -12   8  11       23.29       13.64     31.93 o
 -11   8  11        0.15       29.72     30.37 o
 -10   8  11        6.74       17.40     20.43 o
  -9   8  11      766.59      846.52     76.34 o
  -8   8  11      108.88       60.65     23.84 o
  -7   8  11        3.20       10.46     14.68 o
  -6   8  11       36.91       32.79     16.24 o
  -5   8  11       23.82       13.51     13.13 o
  -4   8  11      130.89      129.11     18.74 o
  -3   8  11        0.06        7.28     11.40 o
  -2   8  11        2.64        6.48     14.57 o
  -1   8  11       31.14       20.57     15.26 o
   0   8  11      137.74      113.37     26.60 o
   1   8  11      111.41      108.62     32.54 o
   2   8  11        3.31        6.20     15.71 o
   3   8  11      157.76       77.09     25.03 o
   4   8  11       91.47       53.97     22.37 o
   5   8  11        7.48        5.04     18.54 o
   6   8  11        1.86        2.84     20.82 o
 -12   9  11       57.97       50.41     40.87 o
 -11   9  11       13.52       12.63     31.45 o
 -10   9  11        0.20        7.82     20.35 o
  -9   9  11        1.81        7.87     19.64 o
  -8   9  11       79.75       73.60     29.62 o
  -7   9  11       88.04       73.29     19.47 o
  -6   9  11       78.70       79.77     19.97 o
  -5   9  11       30.92       22.99     15.83 o
  -4   9  11      359.39      377.65     61.84 o
  -3   9  11      248.07      216.80     39.25 o
  -2   9  11      394.35      349.32    101.80 o
  -1   9  11       98.74       95.80     25.84 o
   0   9  11       30.14       15.45     18.52 o
   1   9  11       60.53       70.67     22.95 o
   2   9  11       20.84       27.18     20.17 o
   3   9  11      136.48       90.71     26.77 o
   4   9  11      148.59      157.58     32.90 o
   5   9  11       21.52       48.44     24.07 o
 -11  10  11      157.75      197.63     55.97 o
 -10  10  11        1.18       17.52     30.84 o
  -9  10  11        0.53        3.13     18.37 o
  -8  10  11        0.26        8.09     18.94 o
  -7  10  11       16.30       23.64     17.30 o
  -6  10  11        4.53        9.29     15.37 o
  -5  10  11        8.26        0.00     13.44 o
  -4  10  11       60.15       63.67     19.22 o
  -3  10  11       11.06       15.96     18.29 o
  -2  10  11       62.88       55.03     22.02 o
  -1  10  11       39.72       53.71     23.08 o
   0  10  11        0.17        3.36     16.59 o
   1  10  11        3.97        7.54     18.39 o
   2  10  11       15.53       28.50     22.03 o
   3  10  11       66.49       26.46     22.05 o
   4  10  11       14.56       35.01     23.95 o
 -10  11  11       14.01       22.44     32.01 o
  -9  11  11       82.78       87.95     43.17 o
  -8  11  11        1.87        4.74     20.89 o
  -7  11  11       21.59       18.49     18.18 o
  -6  11  11       64.99       41.25     18.79 o
  -5  11  11        0.68       16.35     16.99 o
  -4  11  11       73.12       64.31     32.53 o
  -3  11  11        4.33        7.18     18.96 o
  -2  11  11        0.74        0.82     16.52 o
  -1  11  11       33.07       35.98     21.12 o
   0  11  11        7.86       26.96     20.77 o
   1  11  11      131.02      119.95     31.36 o
   2  11  11       21.81       39.30     22.95 o
   3  11  11       11.24       18.13     20.99 o
  -8  12  11       27.69       63.87     38.95 o
  -7  12  11       82.43       88.72     23.05 o
  -6  12  11        4.91        6.97     16.16 o
  -5  12  11        0.03        5.30     16.03 o
  -4  12  11       61.56       84.00     29.59 o
  -3  12  11        1.83        4.22     18.79 o
  -2  12  11       25.02       27.09     21.41 o
  -1  12  11       30.80       26.65     22.47 o
   0  12  11       35.75       36.60     26.35 o
   1  12  11        0.09        0.00     20.57 o
  -5  13  11       26.73        0.00    147.06 o
  -4  13  11       14.07        6.31     29.84 o
  -3  13  11        5.48       11.25     29.84 o
 -15   0  12      183.16      205.75     25.56 o
 -14   0  12       97.25      136.06     22.96 o
 -13   0  12        0.06       17.41     14.79 o
 -12   0  12      135.11      144.20     20.31 o
 -11   0  12      334.99      255.33     21.73 o
 -10   0  12      235.19      199.28     19.36 o
  -9   0  12      211.06      190.87     18.80 o
  -8   0  12      208.09      177.26     18.16 o
  -7   0  12        0.55       15.33     11.78 o
  -6   0  12       74.28       81.90     13.04 o
  -5   0  12      947.45      910.88     27.84 o
  -4   0  12     1518.46     1548.30     53.48 o
  -3   0  12      481.42      434.01     21.34 o
  -2   0  12      558.13      511.17     21.88 o
  -1   0  12      194.16      180.44     19.80 o
   0   0  12     2073.71     2038.51     49.67 o
   1   0  12        1.65        8.57     10.99 o
   2   0  12       89.57       99.49     15.87 o
   3   0  12      153.69      160.77     19.48 o
   4   0  12        2.28        4.12     13.13 o
   5   0  12       99.34       63.64     32.30 o
   6   0  12       52.23       40.20     19.24 o
   7   0  12        7.51        0.00     17.94 o
   8   0  12      285.76      285.46     31.70 o
 -15   1  12       14.70       18.01     12.48 o
 -14   1  12        9.13       15.91     11.52 o
 -13   1  12        1.90        3.47      9.91 o
 -12   1  12        3.46        6.24      9.43 o
 -11   1  12        6.99        6.04      9.07 o
 -10   1  12       39.96       27.42      9.22 o
  -9   1  12      851.64      768.89     21.35 o
  -8   1  12       13.22        7.11      7.63 o
  -7   1  12      406.91      369.49     15.81 o
  -6   1  12       47.08       43.92      8.05 o
  -5   1  12      687.68      681.67     17.52 o
  -4   1  12      280.55      280.19     12.62 o
  -3   1  12      918.81      915.02     19.30 o
  -2   1  12      499.33      499.96     15.34 o
  -1   1  12       12.43       19.25      8.06 o
   0   1  12      339.31      338.75     16.38 o
   1   1  12       57.67       54.15     10.68 o
   2   1  12       36.30       22.31     11.05 o
   3   1  12       11.93        3.85     11.54 o
   4   1  12        1.40        9.22     11.16 o
   5   1  12        0.11        5.43     11.40 o
   6   1  12       16.77       15.89     12.68 o
   7   1  12       80.18       88.03     19.22 o
   8   1  12       11.41       12.60     13.23 o
 -15   2  12        7.78       13.92     13.69 o
 -14   2  12       64.02       76.25     14.94 o
 -13   2  12        0.68        1.99     10.80 o
 -12   2  12       65.73       63.71     13.46 o
 -11   2  12        3.27        6.54     10.24 o
 -10   2  12       98.56       91.53     12.75 o
  -9   2  12       89.06       89.17     11.80 o
  -8   2  12      122.76      109.86     12.11 o
  -7   2  12      232.65      225.32     14.52 o
  -6   2  12      694.51      686.04     19.88 o
  -5   2  12      298.53      302.70     13.86 o
  -4   2  12        7.90       19.33      7.21 o
  -3   2  12        0.23        4.65      6.93 o
  -2   2  12      461.46      495.53     16.16 o
  -1   2  12      612.91      598.14     19.72 o
   0   2  12       79.94       88.79     10.28 o
   1   2  12       24.12       38.36     10.67 o
   2   2  12        5.96        4.01      9.77 o
   3   2  12        0.04        3.88      9.50 o
   4   2  12        9.67       15.74     12.08 o
   5   2  12        0.67       19.83     13.18 o
   6   2  12       72.76       74.65     15.02 o
   7   2  12        3.97        6.72     12.58 o
   8   2  12       73.81       72.11     37.09 o
 -15   3  12       57.19       62.72     27.93 o
 -14   3  12       21.52       22.15     12.59 o
 -13   3  12      324.14      363.18     24.67 o
 -12   3  12        8.11       12.26     10.99 o
 -11   3  12        3.71        7.32     10.01 o
 -10   3  12       57.47       61.49     12.64 o
  -9   3  12       30.59       14.41      9.64 o
  -8   3  12      350.18      329.69     16.53 o
  -7   3  12       61.75       41.56      9.82 o
  -6   3  12      274.38      280.84     14.72 o
  -5   3  12      386.10      400.70     26.67 o
  -4   3  12       67.27       72.78      9.37 o
  -3   3  12      563.84      560.80     16.84 o
  -2   3  12      179.44      173.02     13.35 o
  -1   3  12     1636.91     1649.50     28.76 o
   0   3  12       24.69       28.34      8.27 o
   1   3  12       44.94       52.20     10.34 o
   2   3  12        6.61       15.00      9.87 o
   3   3  12       16.98       21.44     10.51 o
   4   3  12       46.07       37.54     13.41 o
   5   3  12        0.20        0.00     11.85 o
   6   3  12       70.17       68.25     16.44 o
   7   3  12       24.18       29.40     15.14 o
 -14   4  12        3.41        2.57     13.28 o
 -13   4  12      131.32      151.55     27.95 o
 -12   4  12       83.02       75.83     16.32 o
 -11   4  12        1.90        8.01     10.86 o
 -10   4  12      266.34      300.01     43.31 o
  -9   4  12       28.40       15.39     10.66 o
  -8   4  12       12.45       15.12      9.69 o
  -7   4  12       15.48        8.31      8.74 o
  -6   4  12      193.66      206.11     13.39 o
  -5   4  12        6.22        9.54      7.88 o
  -4   4  12       11.18       13.21      7.91 o
  -3   4  12        9.12       14.88      8.00 o
  -2   4  12      588.15      578.04     17.36 o
  -1   4  12      152.61      167.63     11.37 o
   0   4  12      285.07      310.63     15.41 o
   1   4  12       28.82       18.37      8.66 o
   2   4  12        0.38        6.27      8.72 o
   3   4  12        0.01        4.76      9.75 o
   4   4  12        3.09        9.23      9.92 o
   5   4  12        3.22        0.13     10.88 o
   6   4  12        0.63        0.99     10.97 o
   7   4  12        8.62        2.16     18.13 o
 -14   5  12       54.11       47.86     14.47 o
 -13   5  12       46.56       36.89     12.91 o
 -12   5  12      194.01      244.40     27.72 o
 -11   5  12       66.59       70.09     12.75 o
 -10   5  12      108.18      107.77     22.16 o
  -9   5  12       98.76       90.37     22.26 o
  -8   5  12      164.53      171.76     39.02 o
  -7   5  12        0.87        6.24      7.16 o
  -6   5  12       44.13       28.33     11.50 o
  -5   5  12       24.69       28.63     10.27 o
  -4   5  12      136.23      136.79     13.02 o
  -3   5  12      228.55      210.33     16.11 o
  -2   5  12     1295.60     1250.95     37.94 o
  -1   5  12      103.59      100.45     32.70 o
   0   5  12      141.21      163.51     41.61 o
   1   5  12      177.81      170.98     21.44 o
   2   5  12      187.61      192.82     25.85 o
   3   5  12        3.07        7.10     15.52 o
   4   5  12        1.33        8.96     15.57 o
   5   5  12       22.95        0.00     22.47 o
   6   5  12       74.74       60.01     28.91 o
   7   5  12        1.18        0.00     20.21 o
 -14   6  12        0.01        4.14     17.45 o
 -13   6  12       16.51       10.35     18.24 o
 -12   6  12        0.63        1.57     13.83 o
 -11   6  12        4.10       19.47     15.87 o
 -10   6  12       54.48       56.40     17.72 o
  -9   6  12       12.62        5.77     13.65 o
  -8   6  12       14.53       12.22     13.07 o
  -7   6  12      683.11      643.75     28.96 o
  -6   6  12      649.83      638.48     37.24 o
  -5   6  12      121.11       97.80     12.80 o
  -4   6  12        0.35        4.59      9.08 o
  -3   6  12      438.51      461.03     21.02 o
  -2   6  12      558.46      513.07     83.09 o
  -1   6  12        0.95       11.17     11.69 o
   0   6  12      487.18      476.45     25.78 o
   1   6  12        7.20       14.70     12.44 o
   2   6  12       50.87       50.97     15.32 o
   3   6  12       83.92       67.81     16.47 o
   4   6  12      198.16      194.03     22.56 o
   5   6  12       23.62       47.64     20.23 o
   6   6  12       36.89       25.74     24.25 o
 -13   7  12      223.87      194.32    135.40 o
 -12   7  12       20.13       13.92     15.51 o
 -11   7  12       59.96       60.56     24.09 o
 -10   7  12      107.15      101.79     27.57 o
  -9   7  12       88.97      112.36     16.76 o
  -8   7  12       57.50       45.70     14.53 o
  -7   7  12       29.35       29.78     11.37 o
  -6   7  12       27.27       21.02     10.66 o
  -5   7  12      111.46      110.95     13.60 o
  -4   7  12       55.71       60.92     12.82 o
  -3   7  12        0.50        5.03     10.11 o
  -2   7  12        8.95        9.15     11.65 o
  -1   7  12      383.27      374.56     98.25 o
   0   7  12      172.20      169.37     35.94 o
   1   7  12      189.49      184.13     19.85 o
   2   7  12        9.62       13.71     12.91 o
   3   7  12      138.22      130.72     19.17 o
   4   7  12        1.93        0.00     12.98 o
   5   7  12        0.52        8.63     14.99 o
   6   7  12       15.96       12.32     17.43 o
 -12   8  12      186.06      170.37     99.95 o
 -11   8  12        0.07       12.92     21.84 o
 -10   8  12       14.72       40.62     24.72 o
  -9   8  12       18.12       27.95     22.35 o
  -8   8  12       10.95        6.34     19.02 o
  -7   8  12       55.48       35.57     17.46 o
  -6   8  12        1.83        1.47     12.04 o
  -5   8  12      192.25      156.38     42.71 o
  -4   8  12        5.78        1.65     13.79 o
  -3   8  12      882.65      971.71     53.03 o
  -2   8  12        9.49        8.39     22.91 o
  -1   8  12      230.47      263.70     48.58 o
   0   8  12        0.43        5.31     15.74 o
   1   8  12      172.48      139.17     28.69 o
   2   8  12       24.08       47.27     20.18 o
   3   8  12       45.09       42.56     13.80 o
   4   8  12        0.83       18.97     21.95 o
   5   8  12       38.76       20.98     22.71 o
 -11   9  12       77.31       48.68     37.89 o
 -10   9  12       30.07       33.02     23.21 o
  -9   9  12       65.35       40.55     25.01 o
  -8   9  12        0.33       13.69     20.45 o
  -7   9  12       35.64       22.63     16.80 o
  -6   9  12        0.81        3.69     14.77 o
  -5   9  12       66.05       68.73     19.17 o
  -4   9  12      372.45      376.61     71.53 o
  -3   9  12       96.03       93.19     25.84 o
  -2   9  12       77.80       63.68     22.92 o
  -1   9  12      111.90       88.46     25.74 o
   0   9  12        0.02        3.52     17.52 o
   1   9  12        0.55        4.06     17.94 o
   2   9  12       24.33       11.74     21.05 o
   3   9  12        0.34        9.76     20.21 o
   4   9  12       83.84      112.68     30.84 o
 -10  10  12       18.44       52.32     38.51 o
  -9  10  12       25.88       32.34     32.87 o
  -8  10  12      124.10      141.32     45.30 o
  -7  10  12       20.97       37.67     19.51 o
  -6  10  12       20.32       29.29     18.04 o
  -5  10  12       79.57       72.26     23.76 o
  -4  10  12       68.59       24.41     20.51 o
  -3  10  12        1.71        0.63     18.28 o
  -2  10  12       36.87       22.31     19.03 o
  -1  10  12        2.97       15.56     20.44 o
   0  10  12        0.36        0.87     16.78 o
   1  10  12        3.23        2.35     18.92 o
   2  10  12      219.04      211.58     53.93 o
   3  10  12       13.30       13.92     22.22 o
  -8  11  12       32.66       35.49     41.86 o
  -7  11  12       85.92       96.84     23.66 o
  -6  11  12       20.86       17.85     18.48 o
  -5  11  12        0.66       14.78     17.10 o
  -4  11  12       48.41       59.35     27.00 o
  -3  11  12        7.89       20.57     23.18 o
  -2  11  12      176.34      224.17     36.12 o
  -1  11  12        2.12        2.23     18.30 o
   0  11  12       11.04       19.44     21.77 o
   1  11  12        3.27       25.08     22.33 o
  -6  12  12       49.85       77.57     38.87 o
  -5  12  12        4.76        2.36     18.63 o
  -4  12  12        6.57       38.22     24.07 o
  -3  12  12        3.16        1.83     20.23 o
  -2  12  12       43.59       43.99     35.29 o
 -14   1  13        4.88       23.09     12.59 o
 -13   1  13       18.23       15.81     11.20 o
 -12   1  13        7.46       12.61     10.25 o
 -11   1  13       96.32       93.01     13.11 o
 -10   1  13       10.76        7.12      9.34 o
  -9   1  13        4.45       13.01      9.68 o
  -8   1  13      177.01      179.32     13.90 o
  -7   1  13        5.18        8.66      8.63 o
  -6   1  13        7.56        6.50      8.07 o
  -5   1  13       72.35       70.25     10.16 o
  -4   1  13       29.83       37.46      8.67 o
  -3   1  13        2.99        6.65      7.25 o
  -2   1  13       70.73       53.62     11.98 o
  -1   1  13      245.45      250.08     19.37 o
   0   1  13      345.59      342.10     19.09 o
   1   1  13       24.57       14.49     11.82 o
   2   1  13       44.34       46.03     14.93 o
   3   1  13        2.40        5.00     12.79 o
   4   1  13        2.51        0.00     12.45 o
   5   1  13        0.02        1.93     12.05 o
   6   1  13       10.26       15.62     13.50 o
 -14   2  13       17.27       22.97     13.30 o
 -13   2  13       39.35       39.52     13.93 o
 -12   2  13       45.73       46.61     13.84 o
 -11   2  13        6.01       13.79     10.79 o
 -10   2  13       10.58       11.81     10.47 o
  -9   2  13        7.68        6.23      9.21 o
  -8   2  13        2.89        0.95      9.01 o
  -7   2  13      163.70      158.85     20.77 o
  -6   2  13       19.60       17.86      9.71 o
  -5   2  13        4.65        7.91      7.92 o
  -4   2  13       21.11       19.10      8.36 o
  -3   2  13        8.69        5.34      7.68 o
  -2   2  13       48.11       46.96      9.87 o
  -1   2  13       19.28       25.86      9.47 o
   0   2  13       16.36       12.79     10.20 o
   1   2  13      121.15      126.37     15.49 o
   2   2  13        4.87       16.57     11.15 o
   3   2  13       46.75       60.51     15.41 o
   4   2  13       34.11       33.99     14.70 o
   5   2  13       43.87       42.57     15.90 o
   6   2  13       59.42       34.70     15.76 o
 -14   3  13        0.15        2.88     12.23 o
 -13   3  13       57.51       56.33     18.09 o
 -12   3  13      143.08      139.60     29.33 o
 -11   3  13       61.76       57.60     16.12 o
 -10   3  13      186.52      141.82     30.09 o
  -9   3  13      149.84      143.30     20.02 o
  -8   3  13        9.61       17.82      9.40 o
  -7   3  13       18.30       26.75      9.92 o
  -6   3  13       91.45       88.06     12.17 o
  -5   3  13        0.66       14.85      8.45 o
  -4   3  13        9.01       13.66      8.49 o
  -3   3  13       15.12       21.16      9.69 o
  -2   3  13      162.58      174.57     17.01 o
  -1   3  13      166.43      147.27     15.60 o
   0   3  13      393.69      401.54     21.15 o
   1   3  13      250.22      280.48     23.80 o
   2   3  13        2.99       15.07     11.16 o
   3   3  13       88.93      108.77     21.74 o
   4   3  13       18.12       10.70     12.36 o
   5   3  13      157.19      174.92     19.25 o
   6   3  13        5.77       12.65     13.94 o
 -14   4  13      181.86      221.41     25.66 o
 -13   4  13      143.87      131.57     31.12 o
 -12   4  13       27.11       46.38     13.73 o
 -11   4  13       81.53       97.54     15.38 o
 -10   4  13       29.11       37.51     12.63 o
  -9   4  13      122.11      127.58     21.41 o
  -8   4  13      164.06      174.45     20.37 o
  -7   4  13        2.13        6.40      9.17 o
  -6   4  13        1.56        0.37      8.38 o
  -5   4  13      189.45      179.92     14.11 o
  -4   4  13       10.24       20.83      9.44 o
  -3   4  13       43.36       52.83     10.65 o
  -2   4  13       30.88       22.30      9.44 o
  -1   4  13      138.95      142.53     14.13 o
   0   4  13      499.07      529.73     21.99 o
   1   4  13        1.73        4.11      9.94 o
   2   4  13       31.41       41.75     11.19 o
   3   4  13       14.49       10.52     10.44 o
   4   4  13       84.32       53.67     13.79 o
   5   4  13       88.84      114.65     15.71 o
   6   4  13       11.10        9.73     18.84 o
 -14   5  13        2.08       77.25    148.90 o
 -13   5  13       56.57       54.47     18.60 o
 -12   5  13       45.35       44.53     12.86 o
 -11   5  13       41.82       42.75     12.00 o
 -10   5  13        8.05        8.40      9.55 o
  -9   5  13      272.28      250.33     50.74 o
  -8   5  13        0.14        1.27     12.84 o
  -7   5  13      139.89      118.10     17.54 o
  -6   5  13       70.93       73.05     17.40 o
  -5   5  13       28.12       11.98     13.15 o
  -4   5  13        3.02        3.56     12.58 o
  -3   5  13        0.84        0.60     12.10 o
  -2   5  13       45.03       51.29     15.89 o
  -1   5  13       96.93       88.63     21.31 o
   0   5  13       35.96       40.91     18.02 o
   1   5  13        0.00        3.71     15.18 o
   2   5  13       36.63       65.08     20.70 o
   3   5  13       51.04       64.90     35.81 o
   4   5  13      120.56      140.41     26.05 o
   5   5  13      179.00      113.40     30.91 o
 -13   6  13      282.75      222.47    143.34 o
 -12   6  13       89.39       83.01     24.46 o
 -11   6  13       21.10       17.03     15.58 o
 -10   6  13      199.35      243.09     45.39 o
  -9   6  13       33.04       51.35     15.84 o
  -8   6  13       44.14       29.55     18.06 o
  -7   6  13      162.44      112.60     38.96 o
  -6   6  13        0.30       12.87     13.49 o
  -5   6  13        0.27        3.78     12.55 o
  -4   6  13       30.64       38.70     14.78 o
  -3   6  13        0.12       11.23     13.26 o
  -2   6  13      123.43      148.58     51.50 o
  -1   6  13        4.49       15.67     16.34 o
   0   6  13        2.16        7.27     16.01 o
   1   6  13        5.41        6.78     15.33 o
   2   6  13       97.79      119.11     22.96 o
   3   6  13       54.08       45.71     20.06 o
   4   6  13        4.88        2.46     16.92 o
   5   6  13       20.74        9.86     25.84 o
 -12   7  13       30.88       31.09     16.04 o
 -11   7  13       79.03      123.93     25.80 o
 -10   7  13       20.99       17.93     14.21 o
  -9   7  13        7.32       28.42     20.14 o
  -8   7  13       79.15       57.08     15.90 o
  -7   7  13        0.63        2.87     12.52 o
  -6   7  13       23.89       18.28     12.14 o
  -5   7  13        0.26        3.18     10.43 o
  -4   7  13      369.63      386.71     56.42 o
  -3   7  13      654.11      737.07     32.03 o
  -2   7  13      222.32      223.26     55.26 o
  -1   7  13       31.24       56.14     14.82 o
   0   7  13        1.21       13.52     20.24 o
   1   7  13       99.44       84.87     20.41 o
   2   7  13       49.81       66.97     19.77 o
   3   7  13       12.56       13.58     16.79 o
   4   7  13        1.05        3.61     18.17 o
 -11   8  13      361.71      565.25    163.13 o
 -10   8  13       10.50        1.58     19.01 o
  -9   8  13        3.68        3.47     19.49 o
  -8   8  13       30.42       17.24     21.81 o
  -7   8  13        3.84        5.63     14.90 o
  -6   8  13       17.13       34.73     17.54 o
  -5   8  13        7.92       17.82     16.55 o
  -4   8  13       48.87       61.17     19.90 o
  -3   8  13       61.24       50.10     20.80 o
  -2   8  13      108.79       92.37     38.40 o
  -1   8  13      188.44      219.06     34.13 o
   0   8  13       27.28       28.66     13.27 o
   1   8  13       17.31       13.74     13.02 o
   2   8  13       78.37      123.24     19.30 o
   3   8  13       72.54       33.79     33.68 o
 -10   9  13      115.31      144.73     33.75 o
  -9   9  13       19.45       24.34     23.46 o
  -8   9  13       12.14       12.86     20.06 o
  -7   9  13        0.06        4.67     15.27 o
  -6   9  13       21.99       31.89     18.01 o
  -5   9  13      127.78      111.54     25.43 o
  -4   9  13       96.87       69.58     30.96 o
  -3   9  13       79.85       79.14     25.81 o
  -2   9  13      193.08      177.46     32.14 o
  -1   9  13      107.15      132.14     30.34 o
   0   9  13        1.79       16.20     20.11 o
   1   9  13        4.95       36.60     22.42 o
   2   9  13        3.80       22.07     22.11 o
  -9  10  13       11.81        0.00     24.29 o
  -8  10  13       73.56      145.69     44.10 o
  -7  10  13       37.93       54.62     20.34 o
  -6  10  13        0.01        6.82     16.47 o
  -5  10  13       80.40       78.85     23.04 o
  -4  10  13       25.94       14.81     21.11 o
  -3  10  13      141.46      119.07     30.09 o
  -2  10  13      116.57       98.52     28.69 o
  -1  10  13       33.61       37.50     23.03 o
   0  10  13       14.19       11.64     20.44 o
   1  10  13       28.96        1.30     29.64 o
  -6  11  13        6.61       11.49     18.81 o
  -5  11  13       10.12       12.92     22.39 o
  -4  11  13       60.01       66.32     25.81 o
  -3  11  13       37.23       36.60     24.81 o
  -2  11  13        0.01        2.57     19.09 o
 -14   0  14       73.79       59.62     20.08 o
 -13   0  14       13.05       14.87     17.07 o
 -12   0  14        0.44        6.32     15.24 o
 -11   0  14       36.28       27.04     15.85 o
 -10   0  14       93.93      110.66     19.54 o
  -9   0  14       15.05       11.88     14.10 o
  -8   0  14       26.88       22.71     13.79 o
  -7   0  14       17.28       39.40     15.63 o
  -6   0  14      184.36      199.00     21.74 o
  -5   0  14        9.71        4.47     12.76 o
  -4   0  14       39.79       19.31     14.46 o
  -3   0  14      114.49       85.71     17.65 o
  -2   0  14      209.08      205.67     21.64 o
  -1   0  14       13.77       11.30     13.86 o
   0   0  14     1331.34     1377.96     43.37 o
   1   0  14      102.96      109.22     22.35 o
   2   0  14       79.12       62.25     20.58 o
   3   0  14       13.09       17.91     17.83 o
   4   0  14       42.14        2.76     18.17 o
   5   0  14       43.96       43.37     18.22 o
 -14   1  14       24.06       25.84     13.10 o
 -13   1  14        0.21        6.31     10.96 o
 -12   1  14        2.40        4.21     10.56 o
 -11   1  14        8.33        5.81      9.65 o
 -10   1  14        0.87        6.78      9.40 o
  -9   1  14        0.15        0.70      9.38 o
  -8   1  14        9.74        8.13      9.14 o
  -7   1  14      157.31      140.92     20.03 o
  -6   1  14      354.62      336.34     48.93 o
  -5   1  14        3.04        6.38      9.87 o
  -4   1  14        2.76        8.38      9.80 o
  -3   1  14       41.48       37.52     11.34 o
  -2   1  14      142.22      147.44     16.72 o
  -1   1  14        1.54        4.13     10.21 o
   0   1  14      109.61      114.90     15.22 o
   1   1  14      234.25      222.48     18.68 o
   2   1  14       90.18       61.63     26.35 o
   3   1  14      343.34      340.13     25.92 o
   4   1  14       11.91        9.49     14.71 o
   5   1  14        0.90        3.07     15.11 o
 -14   2  14       43.00       22.66     18.69 o
 -13   2  14      169.03      198.23     31.19 o
 -12   2  14        0.11       10.74     17.09 o
 -11   2  14        1.61       12.58     10.77 o
 -10   2  14        9.76       11.34     10.97 o
  -9   2  14       32.53       39.22     12.03 o
  -8   2  14        1.72        8.23     11.78 o
  -7   2  14       12.34       19.33     10.29 o
  -6   2  14      161.58      163.69     32.70 o
  -5   2  14        0.25        5.19      9.28 o
  -4   2  14       62.14       69.12     14.12 o
  -3   2  14        5.09        7.76      9.80 o
  -2   2  14       78.82       73.88     12.92 o
  -1   2  14       19.22        3.95     10.13 o
   0   2  14      321.66      337.35     21.16 o
   1   2  14       98.58       88.14     14.81 o
   2   2  14      317.36      318.58     32.20 o
   3   2  14       38.42       46.38     15.47 o
   4   2  14      156.00      209.73     25.94 o
   5   2  14        6.75        3.31     14.23 o
 -13   3  14       93.46      141.18     23.50 o
 -12   3  14       56.74       77.50     14.97 o
 -11   3  14       55.02       56.60     14.30 o
 -10   3  14       11.22        7.26     10.30 o
  -9   3  14       18.68       17.85     10.83 o
  -8   3  14        3.36        2.88      9.65 o
  -7   3  14       19.67       22.04     10.51 o
  -6   3  14       94.72      132.57     23.11 o
  -5   3  14       45.63       46.24     11.75 o
  -4   3  14        7.39       10.47      9.96 o
  -3   3  14      167.17      176.76     16.99 o
  -2   3  14       17.76       11.63     10.09 o
  -1   3  14       36.63       37.35     11.90 o
   0   3  14       85.39      122.94     15.45 o
   1   3  14        3.49        2.51     10.51 o
   2   3  14        2.75       10.73     11.69 o
   3   3  14       59.07       41.67     14.28 o
   4   3  14        4.25       14.75     14.31 o
   5   3  14      115.23       75.63     16.77 o
 -13   4  14        0.09        1.31     12.36 o
 -12   4  14       71.90       91.01     27.56 o
 -11   4  14       20.64       28.79     12.61 o
 -10   4  14        1.92        5.24     10.87 o
  -9   4  14       42.73       31.04     12.59 o
  -8   4  14       10.61        5.61     10.58 o
  -7   4  14       22.74       22.89     11.00 o
  -6   4  14      117.59      120.21     20.27 o
  -5   4  14      289.83      313.47     17.29 o
  -4   4  14        2.15        3.91      8.83 o
  -3   4  14       79.60      103.12     18.22 o
  -2   4  14        0.11        9.04      9.60 o
  -1   4  14        5.57        8.23     10.21 o
   0   4  14        5.53        3.55      9.77 o
   1   4  14       28.57       28.56     11.53 o
   2   4  14        4.22       12.71     10.92 o
   3   4  14        4.75        2.73     11.04 o
   4   4  14        7.46       32.41     20.56 o
 -13   5  14      185.04      172.45     52.95 o
 -12   5  14       96.80      115.23     22.39 o
 -11   5  14       59.07       41.28     17.75 o
 -10   5  14       37.81       38.02     16.92 o
  -9   5  14       76.49      107.16     20.04 o
  -8   5  14       86.56       94.38     30.69 o
  -7   5  14      258.46      252.91     51.45 o
  -6   5  14       14.04       14.07     14.07 o
  -5   5  14       45.82       40.66     15.49 o
  -4   5  14      154.40      130.02     23.90 o
  -3   5  14       97.27      100.84     26.08 o
  -2   5  14      130.69      113.70     34.52 o
  -1   5  14       13.66       23.40     23.64 o
   0   5  14       24.45       19.55     22.36 o
   1   5  14        2.51        0.83     15.85 o
   2   5  14        0.11        4.47     17.76 o
   3   5  14       25.04       26.38     33.68 o
   4   5  14       13.87        0.00     21.24 o
 -12   6  14      189.24      224.85     40.16 o
 -11   6  14       40.59       50.87     17.96 o
 -10   6  14       16.43       10.23     15.32 o
  -9   6  14        9.78        8.33     14.87 o
  -8   6  14      235.42      269.21     55.18 o
  -7   6  14        8.62        7.95     14.44 o
  -6   6  14       58.75       71.62     17.65 o
  -5   6  14        0.12       17.99     14.47 o
  -4   6  14       41.64       57.05     16.71 o
  -3   6  14       12.35       17.96     14.60 o
  -2   6  14       97.75      137.80     37.94 o
  -1   6  14        9.49       18.10     25.04 o
   0   6  14       95.31       70.93     21.68 o
   1   6  14        4.78        0.72     17.21 o
   2   6  14        1.95       33.19     34.42 o
   3   6  14       61.42       32.17     20.08 o
 -11   7  14        7.00       19.22     15.03 o
 -10   7  14      388.79      456.08     48.48 o
  -9   7  14        7.09       12.23     14.86 o
  -8   7  14        2.73        8.42     13.80 o
  -7   7  14       13.60       11.47     14.02 o
  -6   7  14       24.32       38.16     14.96 o
  -5   7  14       22.31        8.80     13.16 o
  -4   7  14       43.12       61.99     16.44 o
  -3   7  14        6.30       10.66     15.73 o
  -2   7  14        2.89       12.57     16.54 o
  -1   7  14      100.01      122.09     33.06 o
   0   7  14       21.05       11.11     15.80 o
   1   7  14      119.35      123.66     45.67 o
   2   7  14      113.74      119.41     24.53 o
   3   7  14       33.16       20.76     22.70 o
 -10   8  14        0.58       30.29     24.87 o
  -9   8  14       20.25       26.02     24.57 o
  -8   8  14        1.94        1.39     21.05 o
  -7   8  14        2.20       26.36     23.92 o
  -6   8  14        1.65        3.69     20.84 o
  -5   8  14        8.45       19.59     22.27 o
  -4   8  14        3.75       22.46     30.63 o
  -3   8  14        0.53        0.00     25.21 o
  -2   8  14      199.52      173.83     48.37 o
  -1   8  14       81.48       53.01     16.59 o
   0   8  14        0.73        0.07     14.19 o
   1   8  14       11.23        6.95     15.32 o
  -9   9  14       87.56       46.04     37.15 o
  -8   9  14       27.75       42.12     26.50 o
  -7   9  14        0.47        1.32     16.79 o
  -6   9  14        0.99       12.43     18.20 o
  -5   9  14       93.48      105.51     24.17 o
  -4   9  14        9.48        3.36     19.21 o
  -3   9  14      230.22      272.41     37.97 o
  -2   9  14       68.87       41.19     35.99 o
  -1   9  14       69.08       44.75     32.46 o
   0   9  14        2.01        0.00     26.32 o
  -6  10  14       25.71       48.73     21.93 o
  -5  10  14       23.30        7.93     22.51 o
  -4  10  14       36.62       65.49     27.38 o
  -3  10  14       47.44       48.90     25.65 o
 -13   1  15       29.03       39.57     13.38 o
 -12   1  15       85.75       85.40     15.01 o
 -11   1  15      290.54      339.70     51.79 o
 -10   1  15        1.76        3.80     10.90 o
  -9   1  15      200.93      208.41     36.73 o
  -8   1  15       14.52       28.84     12.13 o
  -7   1  15        2.63        1.29      9.98 o
  -6   1  15       25.84       24.19     12.91 o
  -5   1  15      114.30      107.12     14.90 o
  -4   1  15        0.23        4.96     10.42 o
  -3   1  15       92.56      121.25     14.76 o
  -2   1  15        5.38       13.54     10.51 o
  -1   1  15       98.90      107.19     15.02 o
   0   1  15      115.32      140.83     23.20 o
   1   1  15       37.88       22.46     14.74 o
   2   1  15      148.17      127.05     19.52 o
   3   1  15        0.03        4.25     14.66 o
   4   1  15        4.74        4.37     29.52 o
 -13   2  15        0.45        6.39     18.34 o
 -12   2  15       36.00       29.82     13.78 o
 -11   2  15        1.04        7.69     11.88 o
 -10   2  15       77.82       82.41     14.98 o
  -9   2  15       24.00       25.73     12.21 o
  -8   2  15      234.94      265.39     42.95 o
  -7   2  15      105.09      120.32     25.86 o
  -6   2  15      210.52      224.66     36.45 o
  -5   2  15        0.09        4.31     10.28 o
  -4   2  15       38.71       42.73     12.32 o
  -3   2  15        6.51       12.42     10.74 o
  -2   2  15       56.41       74.58     13.27 o
  -1   2  15       16.02       17.05     12.51 o
   0   2  15        2.21        0.55     11.83 o
   1   2  15      174.53      196.21     18.96 o
   2   2  15       33.02       35.87     15.94 o
   3   2  15      139.75      123.90     19.17 o
 -12   3  15       36.27       22.52     13.19 o
 -11   3  15        2.50       24.27     12.37 o
 -10   3  15      187.23      244.17     19.22 o
  -9   3  15       18.28       22.20     11.73 o
  -8   3  15       92.16      105.36     20.18 o
  -7   3  15       69.30       59.36     13.03 o
  -6   3  15       17.94       26.25     11.20 o
  -5   3  15       45.03       42.63     11.81 o
  -4   3  15        5.21        5.63      9.92 o
  -3   3  15       29.75       21.22     11.75 o
  -2   3  15       46.33       19.93     11.43 o
  -1   3  15       18.93       35.88     12.96 o
   0   3  15      153.32      197.21     18.02 o
   1   3  15       45.95       25.99     13.09 o
   2   3  15      109.62       71.97     16.43 o
   3   3  15       31.60       30.15     15.14 o
 -12   4  15        2.78        5.90     13.15 o
 -11   4  15       51.63       71.84     18.60 o
 -10   4  15      537.98      760.64     38.93 o
  -9   4  15       23.75       36.52     12.25 o
  -8   4  15       79.31      102.34     23.54 o
  -7   4  15        5.70       13.31     10.22 o
  -6   4  15       26.62       17.44     10.48 o
  -5   4  15        7.52        4.12      8.99 o
  -4   4  15        0.29        7.76      9.61 o
  -3   4  15        1.55        6.05      9.90 o
  -2   4  15      113.86      121.69     14.79 o
  -1   4  15       29.14       23.11     11.27 o
   0   4  15      115.96      154.63     15.40 o
   1   4  15       40.68       37.20     17.66 o
   2   4  15       16.06       26.93     17.80 o
   3   4  15        7.72       17.83     20.31 o
 -11   5  15       26.22       41.56     22.40 o
 -10   5  15      315.85      420.32     90.85 o
  -9   5  15        1.56       22.10     15.74 o
  -8   5  15      120.06      140.01     22.46 o
  -7   5  15        0.22        0.00     14.31 o
  -6   5  15      101.88      116.72     23.85 o
  -5   5  15        9.12       23.80     15.56 o
  -4   5  15       28.34       12.52     14.95 o
  -3   5  15       24.98       29.74     18.33 o
  -2   5  15       30.73       39.16     20.16 o
  -1   5  15       14.00       31.15     20.04 o
   0   5  15      148.72      180.49     28.25 o
   1   5  15        7.59        8.69     19.03 o
   2   5  15        7.48        4.69     18.36 o
 -11   6  15       31.44       18.30     17.73 o
 -10   6  15       87.15       83.59     20.37 o
  -9   6  15      153.10      156.55     32.99 o
  -8   6  15      101.40      113.18     22.23 o
  -7   6  15       16.54        8.01     14.78 o
  -6   6  15       59.94       74.52     19.33 o
  -5   6  15        0.69        5.47     13.56 o
  -4   6  15      131.39      143.97     34.36 o
  -3   6  15        4.75       13.26     17.84 o
  -2   6  15       36.09       39.21     18.75 o
  -1   6  15       58.05       82.22     22.74 o
   0   6  15       86.64       82.76     23.52 o
   1   6  15      132.29      159.30     27.85 o
  -9   7  15       26.81       29.22     15.95 o
  -8   7  15        0.01        0.00     12.87 o
  -7   7  15        0.60        5.83     14.89 o
  -6   7  15        5.62        4.70     14.45 o
  -5   7  15        0.01        3.87     14.18 o
  -4   7  15       29.36       31.35     18.04 o
  -3   7  15        7.50       15.88     16.55 o
  -2   7  15       10.20       14.78     20.79 o
  -1   7  15      222.98      262.96     28.86 o
   0   7  15       19.27       30.16     19.45 o
  -8   8  15       66.50       72.54     30.99 o
  -7   8  15       71.93       65.41     28.00 o
  -6   8  15        5.56       21.27     57.73 o
  -5   8  15       67.29       68.16     28.69 o
  -4   8  15        1.80        5.04     29.93 o
  -3   8  15        2.98       21.89     32.98 o
  -2   8  15        1.38       25.16     33.98 o
  -1   8  15      163.86      150.49     50.93 o
 -12   0  16       40.36       41.00     38.77 o
 -11   0  16      168.50      143.40     23.69 o
 -10   0  16       16.56       31.04     21.28 o
  -9   0  16      282.11      360.15     29.38 o
  -8   0  16       28.33       25.46     18.88 o
  -7   0  16      107.30      107.34     38.87 o
  -6   0  16       48.83       47.17     18.14 o
  -5   0  16        7.16        6.89     15.24 o
  -4   0  16        7.97       30.71     15.98 o
  -3   0  16        2.46       19.67     15.83 o
  -2   0  16        5.20        1.38     13.24 o
  -1   0  16       28.61       43.71     17.63 o
   0   0  16      629.27      735.66     42.57 o
   1   0  16      402.23      518.03     59.69 o
   2   0  16      585.86      663.41     64.12 o
 -11   1  16        8.55       10.67     12.52 o
 -10   1  16       40.90       15.32     12.76 o
  -9   1  16        1.06       10.30     11.62 o
  -8   1  16       10.64        8.11     11.81 o
  -7   1  16       10.49       22.35     16.11 o
  -6   1  16       30.86       31.68     12.72 o
  -5   1  16       85.94       92.44     22.29 o
  -4   1  16       23.62       22.57     12.11 o
  -3   1  16        2.25       16.06     11.68 o
  -2   1  16       12.08       24.17     12.03 o
  -1   1  16       72.31       72.62     15.99 o
   0   1  16      145.60      141.46     20.36 o
   1   1  16      168.74      154.91     21.01 o
 -11   2  16       17.55       34.78     14.01 o
 -10   2  16       37.89       34.58     13.38 o
  -9   2  16       96.95      102.89     18.01 o
  -8   2  16        0.13        8.71     11.43 o
  -7   2  16        7.98       14.57     11.47 o
  -6   2  16        9.65        4.00     11.04 o
  -5   2  16        7.28       20.23     12.18 o
  -4   2  16      378.11      445.54     23.31 o
  -3   2  16       52.79       32.86     12.66 o
  -2   2  16       65.24       62.32     13.49 o
  -1   2  16       26.60       38.98     14.34 o
   0   2  16        1.38       10.15     13.35 o
   1   2  16       30.19       36.83     16.35 o
 -11   3  16       29.37       36.86     13.89 o
 -10   3  16       69.04       83.28     15.55 o
  -9   3  16       89.69      101.32     17.56 o
  -8   3  16       82.00      112.98     24.69 o
  -7   3  16        5.62        2.48     10.54 o
  -6   3  16        3.69        4.79     10.54 o
  -5   3  16        5.04        3.32     10.97 o
  -4   3  16       31.17       45.87     12.81 o
  -3   3  16      173.17      196.01     17.53 o
  -2   3  16      154.03      206.91     18.77 o
  -1   3  16        0.30        5.34     12.07 o
   0   3  16      117.72      149.47     17.87 o
   1   3  16        7.02       11.36     13.98 o
 -10   4  16        0.32       11.66     11.60 o
  -9   4  16        0.16       10.74     11.22 o
  -8   4  16      127.55      154.74     32.56 o
  -7   4  16       53.67       91.06     15.35 o
  -6   4  16        7.49       26.07     11.07 o
  -5   4  16        2.34       10.08     10.37 o
  -4   4  16       52.09       67.89     12.56 o
  -3   4  16       22.61       36.86     13.26 o
  -2   4  16      490.28      678.74     49.58 o
  -1   4  16      362.44      429.03     35.52 o
   0   4  16       42.17       57.62     19.48 o
   1   4  16        6.46        0.00     23.54 o
 -10   5  16       60.05       60.38     20.19 o
  -9   5  16       21.79       18.81     17.71 o
  -8   5  16      106.79      120.77     43.31 o
  -7   5  16       78.24       71.24     20.15 o
  -6   5  16       16.16       10.92     16.14 o
  -5   5  16        1.45        5.74     13.97 o
  -4   5  16       13.25        2.02     15.28 o
  -3   5  16      178.25      182.37     29.39 o
  -2   5  16       24.76       40.69     22.09 o
  -1   5  16       42.20       23.47     20.00 o
   0   5  16       18.46       25.19     21.35 o
  -8   6  16       57.41       72.33     20.13 o
  -7   6  16       23.38       24.97     17.47 o
  -6   6  16       58.75       42.80     18.33 o
  -5   6  16       94.04       93.60     22.43 o
  -4   6  16      104.64      111.54     35.66 o
  -3   6  16       49.24       44.50     21.26 o
  -2   6  16       19.25       21.18     20.21 o
  -1   6  16       41.20       66.84     27.87 o
  -6   7  16        2.30        7.08     15.92 o
  -5   7  16       59.09       64.63     21.15 o
  -4   7  16       38.27       55.91     21.77 o
  -3   7  16       25.84       42.68     23.31 o
  -9   1  17       39.74       38.26     14.46 o
  -8   1  17       52.29       66.60     15.13 o
  -7   1  17        3.84       10.00     12.67 o
  -6   1  17        0.12        4.18     12.09 o
  -5   1  17       47.27       51.73     14.46 o
  -4   1  17        1.50        8.91     12.43 o
  -3   1  17       86.89       78.34     16.04 o
  -2   1  17       27.84       34.40     15.00 o
  -1   1  17       99.20       81.74     17.02 o
  -9   2  17       13.13        3.48     12.52 o
  -8   2  17       18.69       30.49     13.83 o
  -7   2  17       26.42       26.43     13.08 o
  -6   2  17       80.54       95.48     15.92 o
  -5   2  17       50.06       43.36     13.81 o
  -4   2  17      109.59      130.28     18.41 o
  -3   2  17      101.32      126.76     17.53 o
  -2   2  17        1.77        0.00     13.07 o
  -1   2  17       38.80       39.82     23.34 o
  -9   3  17        4.17        2.23     16.97 o
  -8   3  17        6.19       12.77     12.30 o
  -7   3  17      141.47      192.18     27.81 o
  -6   3  17      119.87      123.92     16.50 o
  -5   3  17       90.18       72.51     14.55 o
  -4   3  17       33.59       26.72     13.33 o
  -3   3  17      240.26      261.27     24.37 o
  -2   3  17        0.25        6.29     12.31 o
  -8   4  17       55.49       20.63     29.42 o
  -7   4  17        1.26       15.29     14.98 o
  -6   4  17        2.58        9.55     15.27 o
  -5   4  17        4.94        5.41     14.84 o
  -4   4  17        1.07        9.19     14.74 o
  -3   4  17        0.00        8.73     16.63 o
 
